# Supplementary material for: Di-μ-tert-butanolato-bis­[bis­(η5-cyclo­penta­dien­yl)erbium(III)]
Source: Acta Crystallogr Sect E Struct Rep Online. 2008 Feb 15;64(Pt 3):m473. doi: 10.1107/S1600536808004248 (PMC2960763; doi:10.1107/S1600536808004248)
Supplement: Supplementary file 1 [file e-64-0m473-sup1.cif]

##############################################################################
###                                                                        ###
###        Electronic paper (Acta Crystallographica Section E)             ###
###                                                                        ###
##############################################################################
#                                                                            #
# This CIF contains the data in a paper accepted for publication in Acta     #
# Crystallographica Section E. It conforms to the requirements of Notes      #
# for Authors for Section E, and has been peer reviewed under the auspices   #
# of the IUCr Commission on Journals.                                        #
#                                                                            #
# Full details of the Crystallographic Information File format               #
# are given in the paper "The Crystallographic Information File (CIF):       #
# a New Standard Archive File for Crystallography" by S. R. Hall, F. H.      #
# Allen and I. D. Brown [Acta Cryst. (1991), A47, 655-685].                  #
#                                                                            #
# The current version of the core CIF dictionary is obtainable from          #
# ftp://ftp.iucr.org/pub/cif_core.dic. The current version number is 2.1.    #
#                                                                            #
# Software is freely available for graphical display of the structure(s) in  #
# this CIF.  For information consult the CIF home page http://www.iucr.org/  #
# cif/home.html                                                              #
#                                                                            #
##############################################################################
                                             
data_I
_audit_creation_method     SHELXL-97
_chemical_name_systematic
;
Di-\m-<i>tert</i>-butanolato-bis[bis(\h^5^-cyclopentadienyl)erbium(III)]
;
_chemical_name_common     '[Cp~2~Er^t^BuO]~2~'
_chemical_formula_moiety     'C28 H38 Er2 O2'
_chemical_formula_sum     'C28 H38 Er2 O2'
_chemical_formula_iupac     '[Er2 (C5 H5)4 (C4 H9 O)2]'
_chemical_formula_weight     741.10
_chemical_melting_point     'not measured'
_symmetry_cell_setting     monoclinic
_symmetry_space_group_name_H-M     'P 21/n'
_symmetry_space_group_name_Hall     '-P 2yn'
loop_
    _symmetry_equiv_pos_as_xyz
    'x, y, z'
    '-x+1/2, y+1/2, -z+1/2'
    '-x, -y, -z'
    'x-1/2, -y-1/2, z-1/2'
_cell_length_a     8.3905(17)
_cell_length_b     15.628(3)
_cell_length_c     9.950(2)
_cell_angle_alpha     90.00
_cell_angle_beta     101.85(3)
_cell_angle_gamma     90.00
_cell_volume     1276.9(5)
_cell_formula_units_Z     2
_cell_measurement_reflns_used     14322
_cell_measurement_theta_min     3.134
_cell_measurement_theta_max     27.485
_cell_measurement_temperature     200(2)
_exptl_crystal_description     block
_exptl_crystal_colour     pink
_exptl_crystal_size_max     0.13
_exptl_crystal_size_mid     0.07
_exptl_crystal_size_min     0.04
_exptl_crystal_density_diffrn     1.928
_exptl_crystal_density_meas     ?
_exptl_crystal_density_method     'not measured'
_exptl_crystal_F_000     716
_exptl_absorpt_coefficient_mu     6.549
_exptl_absorpt_correction_type     multi-scan
_exptl_absorpt_process_details     '(SADABS; Sheldrick, 2001)'
_exptl_absorpt_correction_T_min     0.594
_exptl_absorpt_correction_T_max     0.783
_exptl_special_details
;
;
_diffrn_ambient_temperature     200(2)
_diffrn_radiation_type     MoK\a
_diffrn_radiation_wavelength     0.71073
_diffrn_radiation_source     'fine-focus sealed tube'
_diffrn_radiation_monochromator     graphite
_diffrn_measurement_device_type     'Nonius KappaCCD'
_diffrn_measurement_device     '95mm CCD camera on \k-goniostat'
_diffrn_measurement_method     '\f and \w'
_diffrn_detector_area_resol_mean     9
_diffrn_reflns_number     5666
_diffrn_reflns_av_R_equivalents     0.0206
_diffrn_reflns_av_sigmaI/netI     0.0263
_diffrn_reflns_theta_min     3.18
_diffrn_reflns_theta_max     27.48
_diffrn_reflns_theta_full     27.48
_diffrn_measured_fraction_theta_max     0.997
_diffrn_measured_fraction_theta_full     0.997
_diffrn_reflns_limit_h_min     -10
_diffrn_reflns_limit_h_max     10
_diffrn_reflns_limit_k_min     -20
_diffrn_reflns_limit_k_max     20
_diffrn_reflns_limit_l_min     -12
_diffrn_reflns_limit_l_max     12
_diffrn_standards_number     0
_diffrn_standards_interval_count     ?
_diffrn_standards_interval_time     ?
_diffrn_standards_decay_%     0
_refine_special_details
;
 Refinement of F^2^ against ALL reflections.  The weighted R-factor wR and
 goodness of fit S are based on F^2^, conventional R-factors R are based
 on F, with F set to zero for negative F^2^. The threshold expression of
 F^2^ > 2sigma(F^2^) is used only for calculating R-factors(gt) etc. and is
 not relevant to the choice of reflections for refinement.  R-factors based
 on F^2^ are statistically about twice as large as those based on F, and R-
 factors based on ALL data will be even larger.
;
_reflns_number_total     2912
_reflns_number_gt     2578
_reflns_threshold_expression     I>\2s(I)
_refine_ls_structure_factor_coef     Fsqd
_refine_ls_matrix_type     full
_refine_ls_R_factor_all     0.0265
_refine_ls_R_factor_gt     0.0216
_refine_ls_wR_factor_gt     0.0507
_refine_ls_wR_factor_ref     0.0530
_refine_ls_goodness_of_fit_ref     1.046
_refine_ls_restrained_S_all     1.046
_refine_ls_number_reflns     2912
_refine_ls_number_parameters     149
_refine_ls_number_restraints     0
_refine_ls_hydrogen_treatment     constr
_refine_ls_weighting_scheme     calc
_refine_ls_weighting_details
          'calc w=1/[\s^2^(Fo^2^)+(0.025P)^2^+1.7644P] where P=(Fo^2^+2Fc^2^)/3'
_atom_sites_solution_hydrogens     geom
_atom_sites_solution_primary     direct
_atom_sites_solution_secondary     difmap
_refine_ls_shift/su_max     0.002
_refine_ls_shift/su_mean     0.000
_refine_diff_density_max     1.288
_refine_diff_density_min     -1.227
_refine_ls_extinction_method     '(SHELXL97; Sheldrick, 2008)'
_refine_ls_extinction_coef     0.0022(2)
_refine_ls_extinction_expression
                                  'Fc^*^=kFc[1+0.001xFc^2^\l^3^/sin(2\q)]^-1/4^'
loop_
    _atom_type_symbol
    _atom_type_description
    _atom_type_scat_dispersion_real
    _atom_type_scat_dispersion_imag
    _atom_type_scat_source
    'C' 'C' 0.0033 0.0016
                         'International Tables Vol C Tables 4.2.6.8 and 6.1.1.4'
    'H' 'H' 0.0000 0.0000
                         'International Tables Vol C Tables 4.2.6.8 and 6.1.1.4'
    'N' 'N' 0.0061 0.0033
                         'International Tables Vol C Tables 4.2.6.8 and 6.1.1.4'
    'O' 'O' 0.0106 0.0060
                         'International Tables Vol C Tables 4.2.6.8 and 6.1.1.4'
    'Er' 'Er' -0.2586 4.9576
                         'International Tables Vol C Tables 4.2.6.8 and 6.1.1.4'
_computing_data_collection     'COLLLECT (Nonius, 2004)'
_computing_cell_refinement     'DENZO/SCALEPACK (Otwinowski & Minor 1997)'
_computing_data_reduction     'DENZO/SCALEPACK (Otwinowski & Minor 1997)'
_computing_structure_solution     'SHELXS97 (Sheldrick, 2008)'
_computing_structure_refinement     'SHELXL97 (Sheldrick, 2008)'
_computing_molecular_graphics     'DIAMOND (Brandenburg 1999)'
_computing_publication_material     'SHELXL97 (Sheldrick, 2008)'
loop_
    _atom_site_type_symbol
    _atom_site_label
    _atom_site_fract_x
    _atom_site_fract_y
    _atom_site_fract_z
    _atom_site_U_iso_or_equiv
    _atom_site_adp_type
    _atom_site_calc_flag
    _atom_site_refinement_flags
    _atom_site_occupancy
    _atom_site_disorder_assembly
    _atom_site_disorder_group
    Er Er1 0.080747(15) 0.036095(8) 0.666673(13) 0.01748(7) Uani d . 1 . .
    C C15 0.2668(4) -0.0762(3) 0.8373(4) 0.0332(8) Uani d . 1 . .
    H H15 0.2131 -0.1176 0.8821 0.040 Uiso calc R 1 . .
    C C13 0.3898(5) 0.0464(3) 0.7888(5) 0.0385(9) Uani d . 1 . .
    H H13 0.4331 0.1028 0.7953 0.046 Uiso calc R 1 . .
    C C23 -0.0655(5) 0.0983(3) 0.8573(4) 0.0396(10) Uani d . 1 . .
    H H23 -0.0683 0.0605 0.9315 0.048 Uiso calc R 1 . .
    C C25 -0.1323(5) 0.1661(2) 0.6539(4) 0.0328(8) Uani d . 1 . .
    H H25 -0.1887 0.1835 0.5653 0.039 Uiso calc R 1 . .
    C C21 0.0166(5) 0.1986(2) 0.7245(4) 0.0349(8) Uani d . 1 . .
    H H21 0.0797 0.2414 0.6919 0.042 Uiso calc R 1 . .
    C C11 0.3101(4) -0.0858(3) 0.7084(4) 0.0312(8) Uani d . 1 . .
    H H11 0.2906 -0.1350 0.6513 0.037 Uiso calc R 1 . .
    C C22 0.0565(5) 0.1574(3) 0.8508(4) 0.0376(9) Uani d . 1 . .
    H H22 0.1505 0.1679 0.9203 0.045 Uiso calc R 1 . .
    C C14 0.3175(5) 0.0055(3) 0.8874(4) 0.0391(9) Uani d . 1 . .
    H H14 0.3053 0.0290 0.9728 0.047 Uiso calc R 1 . .
    C C12 0.3865(4) -0.0107(3) 0.6790(4) 0.0339(8) Uani d . 1 . .
    H H12 0.4288 -0.0001 0.5990 0.041 Uiso calc R 1 . .
    C C24 -0.1835(5) 0.1041(3) 0.7358(4) 0.0375(9) Uani d . 1 . .
    H H24 -0.2809 0.0715 0.7134 0.045 Uiso calc R 1 . .
    O O1 0.0788(3) 0.06891(14) 0.4454(2) 0.0195(4) Uani d . 1 . .
    C C1 0.1512(4) 0.1414(2) 0.3870(3) 0.0246(7) Uani d . 1 . .
    C C2 0.0347(5) 0.2174(2) 0.3640(4) 0.0343(8) Uani d . 1 . .
    H H2A -0.0665 0.2007 0.3014 0.051 Uiso calc R 1 . .
    H H2B 0.0853 0.2649 0.3238 0.051 Uiso calc R 1 . .
    H H2C 0.0106 0.2354 0.4520 0.051 Uiso calc R 1 . .
    C C4 0.1903(5) 0.1155(2) 0.2497(4) 0.0328(8) Uani d . 1 . .
    H H4A 0.2719 0.0698 0.2642 0.049 Uiso calc R 1 . .
    H H4B 0.2331 0.1651 0.2082 0.049 Uiso calc R 1 . .
    H H4C 0.0910 0.0951 0.1883 0.049 Uiso calc R 1 . .
    C C3 0.3083(5) 0.1691(3) 0.4829(4) 0.0360(9) Uani d . 1 . .
    H H3A 0.2863 0.1820 0.5737 0.054 Uiso calc R 1 . .
    H H3B 0.3512 0.2203 0.4457 0.054 Uiso calc R 1 . .
    H H3C 0.3886 0.1228 0.4908 0.054 Uiso calc R 1 . .
loop_
    _atom_site_aniso_label
    _atom_site_aniso_U_11
    _atom_site_aniso_U_22
    _atom_site_aniso_U_33
    _atom_site_aniso_U_12
    _atom_site_aniso_U_13
    _atom_site_aniso_U_23
    Er1 0.01723(10) 0.01828(10) 0.01704(10) 0.00043(5) 0.00380(6) -0.00140(5)
    C15 0.0310(19) 0.038(2) 0.0284(19) 0.0078(16) 0.0010(14) 0.0104(16)
    C13 0.0205(18) 0.041(2) 0.049(2) -0.0049(15) -0.0040(16) 0.0010(19)
    C23 0.058(3) 0.035(2) 0.033(2) 0.0116(19) 0.0257(19) 0.0020(17)
    C25 0.038(2) 0.0274(19) 0.033(2) 0.0108(16) 0.0053(15) -0.0065(15)
    C21 0.045(2) 0.0218(18) 0.042(2) -0.0023(16) 0.0192(17) -0.0102(16)
    C11 0.0268(18) 0.036(2) 0.0295(19) 0.0109(15) 0.0022(14) 0.0029(15)
    C22 0.042(2) 0.038(2) 0.031(2) 0.0075(17) 0.0030(16) -0.0179(17)
    C14 0.031(2) 0.054(3) 0.0276(19) 0.0070(19) -0.0043(15) -0.0051(19)
    C12 0.0188(17) 0.049(2) 0.035(2) 0.0079(16) 0.0079(14) 0.0053(18)
    C24 0.0297(19) 0.030(2) 0.058(3) 0.0028(16) 0.0221(18) -0.0096(19)
    O1 0.0228(11) 0.0165(11) 0.0196(11) -0.0040(9) 0.0050(8) 0.0020(9)
    C1 0.0294(17) 0.0178(16) 0.0278(17) -0.0054(13) 0.0088(13) 0.0026(13)
    C2 0.045(2) 0.0182(17) 0.042(2) -0.0002(16) 0.0144(17) 0.0095(16)
    C4 0.042(2) 0.0291(19) 0.0300(18) -0.0063(16) 0.0147(15) 0.0041(16)
    C3 0.040(2) 0.033(2) 0.036(2) -0.0147(17) 0.0101(16) -0.0002(17)
_geom_special_details
;
 All esds (except the esd in the dihedral angle between two l.s. planes)
 are estimated using the full covariance matrix.  The cell esds are taken
 into account individually in the estimation of esds in distances, angles
 and torsion angles; correlations between esds in cell parameters are only
 used when they are defined by crystal symmetry.  An approximate (isotropic)
 treatment of cell esds is used for estimating esds involving l.s. planes.
;
loop_
    _geom_bond_atom_site_label_1
    _geom_bond_atom_site_label_2
    _geom_bond_site_symmetry_2
    _geom_bond_distance
    _geom_bond_publ_flag
    Er1 O1 . 2.257(2) ?
    Er1 O1 3_556 2.262(2) ?
    Er1 C13 . 2.633(4) ?
    Er1 C12 . 2.646(3) ?
    Er1 C23 . 2.646(4) ?
    Er1 C24 . 2.673(3) ?
    Er1 C22 . 2.673(4) ?
    Er1 C11 . 2.679(4) ?
    Er1 C21 . 2.682(4) ?
    Er1 C14 . 2.685(4) ?
    Er1 C25 . 2.692(4) ?
    Er1 C15 . 2.705(4) ?
    C15 C14 . 1.405(6) ?
    C15 C11 . 1.411(5) ?
    C15 H15 . 0.9500 ?
    C13 C12 . 1.406(6) ?
    C13 C14 . 1.409(6) ?
    C13 H13 . 0.9500 ?
    C23 C22 . 1.391(6) ?
    C23 C24 . 1.399(6) ?
    C23 H23 . 0.9500 ?
    C25 C24 . 1.391(6) ?
    C25 C21 . 1.397(5) ?
    C25 H25 . 0.9500 ?
    C21 C22 . 1.390(6) ?
    C21 H21 . 0.9500 ?
    C11 C12 . 1.397(6) ?
    C11 H11 . 0.9500 ?
    C22 H22 . 0.9500 ?
    C14 H14 . 0.9500 ?
    C12 H12 . 0.9500 ?
    C24 H24 . 0.9500 ?
    O1 C1 . 1.461(4) ?
    O1 Er1 3_556 2.262(2) ?
    C1 C3 . 1.523(5) ?
    C1 C4 . 1.524(5) ?
    C1 C2 . 1.525(5) ?
    C2 H2A . 0.9800 ?
    C2 H2B . 0.9800 ?
    C2 H2C . 0.9800 ?
    C4 H4A . 0.9800 ?
    C4 H4B . 0.9800 ?
    C4 H4C . 0.9800 ?
    C3 H3A . 0.9800 ?
    C3 H3B . 0.9800 ?
    C3 H3C . 0.9800 ?
loop_
    _geom_angle_atom_site_label_1
    _geom_angle_atom_site_label_2
    _geom_angle_atom_site_label_3
    _geom_angle_site_symmetry_1
    _geom_angle_site_symmetry_3
    _geom_angle
    _geom_angle_publ_flag
    O1 Er1 O1 . 3_556 78.39(8) ?
    O1 Er1 C13 . . 104.21(12) ?
    O1 Er1 C13 3_556 . 134.35(11) ?
    O1 Er1 C12 . . 85.46(10) ?
    O1 Er1 C12 3_556 . 107.00(11) ?
    C13 Er1 C12 . . 30.90(13) ?
    O1 Er1 C23 . . 134.74(11) ?
    O1 Er1 C23 3_556 . 107.78(11) ?
    C13 Er1 C23 . . 101.80(14) ?
    C12 Er1 C23 . . 131.01(13) ?
    O1 Er1 C24 . . 108.69(11) ?
    O1 Er1 C24 3_556 . 88.69(11) ?
    C13 Er1 C24 . . 130.34(14) ?
    C12 Er1 C24 . . 160.99(13) ?
    C23 Er1 C24 . . 30.49(13) ?
    O1 Er1 C22 . . 121.39(11) ?
    O1 Er1 C22 3_556 . 137.07(11) ?
    C13 Er1 C22 . . 81.17(13) ?
    C12 Er1 C22 . . 111.94(13) ?
    C23 Er1 C22 . . 30.31(13) ?
    C24 Er1 C22 . . 50.05(13) ?
    O1 Er1 C11 . . 100.02(10) ?
    O1 Er1 C11 3_556 . 83.92(11) ?
    C13 Er1 C11 . . 50.50(13) ?
    C12 Er1 C11 . . 30.41(12) ?
    C23 Er1 C11 . . 125.04(12) ?
    C24 Er1 C11 . . 148.22(12) ?
    C22 Er1 C11 . . 123.46(12) ?
    O1 Er1 C21 . . 91.86(10) ?
    O1 Er1 C21 3_556 . 131.93(10) ?
    C13 Er1 C21 . . 93.72(13) ?
    C12 Er1 C21 . . 119.13(13) ?
    C23 Er1 C21 . . 49.88(12) ?
    C24 Er1 C21 . . 49.84(12) ?
    C22 Er1 C21 . . 30.08(12) ?
    C11 Er1 C21 . . 144.01(12) ?
    O1 Er1 C14 . . 133.98(11) ?
    O1 Er1 C14 3_556 . 122.53(12) ?
    C13 Er1 C14 . . 30.70(14) ?
    C12 Er1 C14 . . 50.61(12) ?
    C23 Er1 C14 . . 81.56(13) ?
    C24 Er1 C14 . . 111.95(13) ?
    C22 Er1 C14 . . 73.34(13) ?
    C11 Er1 C14 . . 50.14(13) ?
    C21 Er1 C14 . . 98.07(13) ?
    O1 Er1 C25 . . 84.86(10) ?
    O1 Er1 C25 3_556 . 101.80(10) ?
    C13 Er1 C25 . . 123.85(13) ?
    C12 Er1 C25 . . 147.00(13) ?
    C23 Er1 C25 . . 49.88(12) ?
    C24 Er1 C25 . . 30.06(12) ?
    C22 Er1 C25 . . 49.74(12) ?
    C11 Er1 C25 . . 173.19(12) ?
    C21 Er1 C25 . . 30.13(12) ?
    C14 Er1 C25 . . 123.08(13) ?
    O1 Er1 C15 . . 130.36(10) ?
    O1 Er1 C15 3_556 . 92.60(11) ?
    C13 Er1 C15 . . 50.45(13) ?
    C12 Er1 C15 . . 50.39(12) ?
    C23 Er1 C15 . . 94.67(12) ?
    C24 Er1 C15 . . 119.92(13) ?
    C22 Er1 C15 . . 98.37(12) ?
    C11 Er1 C15 . . 30.38(11) ?
    C21 Er1 C15 . . 126.53(12) ?
    C14 Er1 C15 . . 30.22(14) ?
    C25 Er1 C15 . . 144.28(12) ?
    C14 C15 C11 . . 107.6(4) ?
    C14 C15 Er1 . . 74.1(2) ?
    C11 C15 Er1 . . 73.8(2) ?
    C14 C15 H15 . . 126.2 ?
    C11 C15 H15 . . 126.2 ?
    Er1 C15 H15 . . 117.9 ?
    C12 C13 C14 . . 108.1(4) ?
    C12 C13 Er1 . . 75.1(2) ?
    C14 C13 Er1 . . 76.7(2) ?
    C12 C13 H13 . . 125.9 ?
    C14 C13 H13 . . 125.9 ?
    Er1 C13 H13 . . 114.5 ?
    C22 C23 C24 . . 108.3(4) ?
    C22 C23 Er1 . . 75.9(2) ?
    C24 C23 Er1 . . 75.8(2) ?
    C22 C23 H23 . . 125.8 ?
    C24 C23 H23 . . 125.8 ?
    Er1 C23 H23 . . 114.7 ?
    C24 C25 C21 . . 108.1(4) ?
    C24 C25 Er1 . . 74.2(2) ?
    C21 C25 Er1 . . 74.6(2) ?
    C24 C25 H25 . . 126.0 ?
    C21 C25 H25 . . 126.0 ?
    Er1 C25 H25 . . 117.3 ?
    C22 C21 C25 . . 108.2(4) ?
    C22 C21 Er1 . . 74.6(2) ?
    C25 C21 Er1 . . 75.3(2) ?
    C22 C21 H21 . . 125.9 ?
    C25 C21 H21 . . 125.9 ?
    Er1 C21 H21 . . 116.3 ?
    C12 C11 C15 . . 108.5(4) ?
    C12 C11 Er1 . . 73.5(2) ?
    C15 C11 Er1 . . 75.8(2) ?
    C12 C11 H11 . . 125.8 ?
    C15 C11 H11 . . 125.8 ?
    Er1 C11 H11 . . 116.9 ?
    C21 C22 C23 . . 107.8(4) ?
    C21 C22 Er1 . . 75.3(2) ?
    C23 C22 Er1 . . 73.8(2) ?
    C21 C22 H22 . . 126.1 ?
    C23 C22 H22 . . 126.1 ?
    Er1 C22 H22 . . 116.9 ?
    C15 C14 C13 . . 107.9(4) ?
    C15 C14 Er1 . . 75.7(2) ?
    C13 C14 Er1 . . 72.6(2) ?
    C15 C14 H14 . . 126.0 ?
    C13 C14 H14 . . 126.0 ?
    Er1 C14 H14 . . 117.7 ?
    C11 C12 C13 . . 107.9(3) ?
    C11 C12 Er1 . . 76.1(2) ?
    C13 C12 Er1 . . 74.0(2) ?
    C12 C12 H12 . . 126.1 ?
    C13 C12 H12 . . 126.1 ?
    Er1 C12 H12 . . 116.0 ?
    C25 C24 C23 . . 107.6(4) ?
    C25 C24 Er1 . . 75.8(2) ?
    C23 C24 Er1 . . 73.7(2) ?
    C25 C24 H24 . . 126.2 ?
    C23 C24 H24 . . 126.2 ?
    Er1 C24 H24 . . 116.5 ?
    C1 O1 Er1 . . 130.07(19) ?
    C1 O1 Er1 . 3_556 128.22(18) ?
    Er1 O1 Er1 . 3_556 101.61(8) ?
    O1 C1 C3 . . 110.4(3) ?
    O1 C1 C4 . . 109.6(3) ?
    C3 C1 C4 . . 108.6(3) ?
    O1 C1 C2 . . 110.9(3) ?
    C3 C1 C2 . . 108.6(3) ?
    C4 C1 C2 . . 108.7(3) ?
    C1 C2 H2A . . 109.5 ?
    C1 C2 H2B . . 109.5 ?
    H2A C2 H2B . . 109.5 ?
    C1 C2 H2C . . 109.5 ?
    H2A C2 H2C . . 109.5 ?
    H2B C2 H2C . . 109.5 ?
    C1 C4 H4A . . 109.5 ?
    C1 C4 H4B . . 109.5 ?
    H4A C4 H4B . . 109.5 ?
    C1 C4 H4C . . 109.5 ?
    H4A C4 H4C . . 109.5 ?
    H4B C4 H4C . . 109.5 ?
    C1 C3 H3A . . 109.5 ?
    C1 C3 H3B . . 109.5 ?
    H3A C3 H3B . . 109.5 ?
    C1 C3 H3C . . 109.5 ?
    H3A C3 H3C . . 109.5 ?
    H3B C3 H3C . . 109.5 ?
data_global
_journal_date_recd_electronic     2008-02-07
_journal_date_accepted     2008-02-11
_journal_name_full     'Acta Crystallographica, Section E'
_journal_year     2008
_journal_volume     64
_journal_issue      3
_journal_page_first     m473
_journal_page_last     m473
_journal_paper_category     QM
_journal_coeditor_code     SU2044
_publ_contact_author
;
        Prof. Dr. Wolfgang Schnick
        Department Chemie und Biochemie
        Ludwig-Maximilians-Universitaet Muenchen
        Butenandtstrasse 5 - 13 (D)
        D 81377 Muenchen
        Germany
<i>bis</i>-[<i>tert</i>-Butoxy-<i>bis</i>-\h^5^-cyclopentadienyl-erbium(III)]
;
_publ_contact_author_name     'Wolfgang Schnick'
_publ_contact_author_address
;
Department Chemie und Biochemie, Ludwig-Maximilians-Universit\"at M\"unchen,
Lehrstuhl f\"ur Anorganische Festk\"orperchemie, Butenandtstrasse 5--13 (D),
D-81377 M\"unchen, Germany
;
_publ_contact_author_email     wolfgang.schnick@uni-muenchen.de
_publ_contact_author_fax     '049 89 2180 77439'
_publ_contact_author_phone     '049 89 2180 77440'
_publ_section_title
;
Di-\m-<i>tert</i>-butanolato-bis[bis(\h^5^-cyclopentadienyl)erbium(III)]
;
loop_
    _publ_author_name
    _publ_author_footnote
    _publ_author_address
    'Pagano, Sandro' .
;
Department Chemie und Biochemie, Ludwig-Maximilians-Universit\"at M\"unchen,
Lehrstuhl f\"ur Anorganische Festk\"orperchemie, Butenandtstrasse 5--13 (D),
D-81377 M\"unchen, Germany
;
    'Schnick, Wolfgang' .
;
Department Chemie und Biochemie, Ludwig-Maximilians-Universit\"at M\"unchen,
Lehrstuhl f\"ur Anorganische Festk\"orperchemie, Butenandtstrasse 5--13 (D),
D-81377 M\"unchen, Germany
;
