# Supplementary material for: Di-μ-tert-butanolato-bis­[bis­(η5-cyclo­penta­dien­yl)erbium(III)]
Source: Acta Crystallogr Sect E Struct Rep Online. 2008 Feb 15;64(Pt 3):m473. doi: 10.1107/S1600536808004248 (PMC2960763; doi:10.1107/S1600536808004248)
Supplement: Supplementary file 2 [file e-64-0m473-Isup2.hkl]

# 
# h,k,l, Fc-squared, Fo-squared, sigma(Fo-squared) and status flag 
# 

data_I
_cell_length_a     8.3905 
_cell_length_b    15.6277 
_cell_length_c     9.9497 
_cell_angle_alpha  90.000 
_cell_angle_beta  101.848 
_cell_angle_gamma  90.000 
 
_shelx_F_squared_multiplier     1.000 
 
loop_ 
 _refln_index_h 
 _refln_index_k 
 _refln_index_l 
 _refln_F_squared_calc 
 _refln_F_squared_meas 
 _refln_F_squared_sigma 
 _refln_observed_status 
   2   0   0    12607.92    12797.55    229.23 o 
   4   0   0    11687.59    11938.19    192.13 o 
   6   0   0    22941.03    23631.98    396.39 o 
   8   0   0     6761.03     7102.53    185.22 o 
  10   0   0     1290.85     1253.61    120.49 o 
   2   1   0     3340.97     3346.15     37.80 o 
   3   1   0     1849.72     1977.94     24.07 o 
   4   1   0     3605.05     3654.60     56.60 o 
   5   1   0    22022.89    22315.20    234.09 o 
   6   1   0      297.17      271.34     32.03 o 
   7   1   0    14679.64    15618.83    270.39 o 
   8   1   0      250.96      267.41     33.31 o 
   9   1   0      734.47      629.39     56.39 o 
  10   1   0      280.41      203.60     45.19 o 
   1   2   0     4158.97     3752.12     48.01 o 
   2   2   0     5393.68     5183.89     60.35 o 
   3   2   0    17459.21    17679.59    186.85 o 
   4   2   0    10645.36    10761.49    114.40 o 
   5   2   0     2250.82     2267.49     29.91 o 
   6   2   0    22751.87    23197.07    752.06 o 
   7   2   0      358.80      387.11     47.41 o 
   8   2   0     4174.21     4345.46     91.70 o 
   9   2   0     1863.32     1887.35     84.19 o 
  10   2   0     1132.83     1142.35     74.32 o 
   1   3   0     4523.85     4171.27     52.27 o 
   2   3   0    17385.89    17043.56    172.93 o 
   3   3   0      992.79     1110.93     16.60 o 
   4   3   0     7846.48     7540.75     87.46 o 
   5   3   0    11713.61    11783.42    128.96 o 
   6   3   0      159.03      147.86     17.94 o 
   7   3   0    10363.64    10901.55    270.86 o 
   8   3   0     4103.59     4379.76    202.89 o 
   9   3   0      143.44      114.19     19.45 o 
  10   3   0     2588.24     3016.76    125.16 o 
   0   4   0     8667.49     7872.23    148.35 o 
   1   4   0     3029.53     2789.91     44.75 o 
   2   4   0    12299.25    11765.30    128.90 o 
   3   4   0    37408.13    37400.36    365.83 o 
   4   4   0     2631.46     2561.17     38.27 o 
   5   4   0     3982.17     3838.77     83.55 o 
   6   4   0     9129.88     9157.90    247.62 o 
   7   4   0     3487.26     3498.32     93.73 o 
   8   4   0      866.96      850.91     45.20 o 
   9   4   0     5776.63     5830.61    171.65 o 
  10   4   0      473.52      388.47     57.06 o 
   1   5   0     4733.50     4227.52     60.44 o 
   2   5   0    30475.73    28962.45    330.77 o 
   3   5   0     2010.27     2129.28     75.75 o 
   4   5   0    21855.25    21321.37    273.37 o 
   5   5   0     2299.88     2243.60     44.92 o 
   6   5   0      356.79      382.79     30.75 o 
   7   5   0     1527.39     1568.46     31.01 o 
   8   5   0     6751.02     6807.90    236.62 o 
   9   5   0        3.75       16.16     25.62 o 
  10   5   0     4426.93     4490.25    460.87 o 
   0   6   0     1703.27     1478.32     43.68 o 
   1   6   0    12131.29    10903.14    140.38 o 
   2   6   0      424.30      370.66     11.46 o 
   3   6   0    41091.47    39945.36    408.71 o 
   4   6   0     1041.61     1009.98     24.36 o 
   5   6   0     9888.87     9796.89    116.41 o 
   6   6   0      188.85      163.02     47.40 o 
   7   6   0     2055.43     1982.59     74.39 o 
   8   6   0       33.23       22.09      8.97 o 
   9   6   0     7853.94     8642.70    794.90 o 
  10   6   0       12.51       35.87     56.36 o 
   1   7   0     1049.59     1050.35     22.42 o 
   2   7   0    23168.48    21714.75    257.25 o 
   3   7   0      603.98      645.62     17.47 o 
   4   7   0    28952.92    28721.68    303.90 o 
   5   7   0       91.89      105.26      7.36 o 
   6   7   0      233.80      235.99     15.49 o 
   7   7   0       59.43       51.62     14.09 o 
   8   7   0     5731.96     5858.17    312.27 o 
   9   7   0        0.95       39.89     34.59 o 
   0   8   0     3806.21     3665.97    162.08 o 
   1   8   0    14464.51    13888.12    208.11 o 
   2   8   0     1323.97     1283.26     27.03 o 
   3   8   0    24369.01    23690.98    387.45 o 
   4   8   0       91.33       61.77      8.90 o 
   5   8   0     5834.55     5924.38    268.86 o 
   6   8   0     1974.86     2011.08     89.78 o 
   7   8   0     1358.81     1376.22     85.89 o 
   8   8   0       94.52       84.46     14.39 o 
   9   8   0     7608.71     9056.24    358.77 o 
   1   9   0     5337.73     5119.72    218.88 o 
   2   9   0    17225.78    16638.68    428.00 o 
   3   9   0        9.00       18.24     25.62 o 
   4   9   0    13481.64    13357.14    154.91 o 
   5   9   0     5216.02     5246.37    214.70 o 
   6   9   0       13.65       26.83     28.18 o 
   7   9   0     1750.37     1697.09    139.77 o 
   8   9   0     3724.25     3681.84    323.45 o 
   9   9   0       17.67      -15.72     39.71 o 
   0  10   0     8844.29     8731.45    203.66 o 
   1  10   0     5419.11     5243.49     84.44 o 
   2  10   0     3189.42     3047.11     83.48 o 
   3  10   0    11198.46    11087.45    294.61 o 
   4  10   0     3145.91     3147.15     79.60 o 
   5  10   0     2436.83     2414.25     45.67 o 
   6  10   0     6300.12     6304.87    108.01 o 
   7  10   0      678.81      665.52     42.29 o 
   8  10   0      747.46      676.41     88.42 o 
   9  10   0     2694.24     2680.36    146.79 o 
   1  11   0    12219.65    11964.50    177.07 o 
   2  11   0     4753.21     4541.63    326.56 o 
   3  11   0       20.50        3.77     15.37 o 
   4  11   0     3870.77     3774.47    276.13 o 
   5  11   0     4354.83     4305.79    246.62 o 
   6  11   0        2.41       -9.98      9.98 o 
   7  11   0     4870.77     4892.19    205.50 o 
   8  11   0     1208.77     1033.81     69.22 o 
   0  12   0    12878.39    12543.28    360.84 o 
   1  12   0      255.89      228.48     17.80 o 
   2  12   0     6307.72     6222.83    160.85 o 
   3  12   0     1017.44     1033.76     94.86 o 
   4  12   0     1976.33     1984.44    134.67 o 
   5  12   0      673.74      582.93     24.69 o 
   6  12   0     7382.37     7271.20    361.45 o 
   7  12   0      187.47      143.83     21.70 o 
   8  12   0     1429.30     1395.05    196.13 o 
   1  13   0    12004.63    12551.18    373.27 o 
   2  13   0       19.19       24.92     15.37 o 
   3  13   0       17.97       28.18     14.91 o 
   4  13   0      443.83      435.78     26.91 o 
   5  13   0     4289.77     4275.06     89.63 o 
   6  13   0       18.20      -16.61     62.77 o 
   7  13   0     5888.09     5653.08    213.28 o 
   8  13   0      248.34      193.92     41.51 o 
   0  14   0    12599.18    12933.62    331.54 o 
   1  14   0      210.10      197.86     33.31 o 
   2  14   0     2998.88     3078.63    107.81 o 
   3  14   0       65.84       35.40     21.78 o 
   4  14   0     2261.51     2155.42     62.85 o 
   5  14   0        8.32      -14.41     17.93 o 
   6  14   0     7326.54     7233.07    184.54 o 
   7  14   0       38.53       53.38     32.30 o 
   1  15   0     8665.30     9234.63    195.55 o 
   2  15   0      139.46      157.39     23.66 o 
   3  15   0        0.43        6.29     17.80 o 
   4  15   0      322.92      307.34     37.15 o 
   5  15   0     5198.61     5406.76    143.97 o 
   6  15   0        0.20       53.05     30.21 o 
   7  15   0     4382.75     3817.23    246.47 o 
   0  16   0     9465.31    10152.13    338.28 o 
   1  16   0      675.34      714.37     47.41 o 
   2  16   0     2509.08     2540.84    178.31 o 
   3  16   0     1289.29     1280.79     52.02 o 
   4  16   0     1144.49     1123.07     51.08 o 
   5  16   0      525.42      464.88     71.75 o 
   6  16   0     4104.95     3927.63    178.42 o 
   1  17   0     4617.17     5109.91    261.98 o 
   2  17   0     1284.51     1302.15     53.42 o 
   3  17   0       53.24       41.16     24.69 o 
   4  17   0     2699.04     2811.82     96.21 o 
   5  17   0     2166.28     2019.02     86.13 o 
   0  18   0     1973.53     2078.39     99.81 o 
   1  18   0      985.53      985.94     54.03 o 
   2  18   0      717.25      698.89     45.98 o 
   3  18   0     4434.02     4857.63    157.32 o 
   4  18   0      257.19      169.98     87.12 o 
   1  19   0      524.01      576.03     93.54 o 
   2  19   0     3487.16     3957.75    264.34 o 
   3  19   0        1.41      -32.02     32.02 o 
   0  20   0      138.44      117.07     65.77 o 
   1  20   0     1045.80     1080.41     72.50 o 
  -9   0   1     8562.12     9130.46    288.30 o 
  -7   0   1    13792.46    14507.02    258.64 o 
  -5   0   1      362.22      384.42     17.94 o 
  -3   0   1    38987.05    39234.18    594.25 o 
   1   0   1      829.68      893.91     20.55 o 
   3   0   1    34098.65    34291.25    474.70 o 
   5   0   1    27923.09    29215.10    417.40 o 
   7   0   1        3.85        5.12      5.12 o 
   9   0   1     5277.04     5238.67    231.23 o 
 -10   1   1     2457.53     2451.02    112.28 o 
  -9   1   1      103.85       81.99     28.99 o 
  -8   1   1    11118.79    12063.24    203.77 o 
  -7   1   1      542.97      530.20     23.07 o 
  -6   1   1     4269.60     4373.68     70.69 o 
  -5   1   1     1572.20     1572.88     27.73 o 
  -4   1   1    12718.22    13019.38    152.42 o 
  -3   1   1      855.81      869.12     38.48 o 
  -2   1   1    20859.05    20331.12    186.03 o 
  -1   1   1      578.87      586.86     11.55 o 
   1   1   1    11465.87    11535.15    127.34 o 
   2   1   1       97.87      119.28      5.44 o 
   3   1   1      955.16     1011.75     16.03 o 
   4   1   1    49703.10    52581.41    510.41 o 
   5   1   1       15.53       27.18      8.97 o 
   6   1   1     7416.70     7724.92     90.37 o 
   7   1   1      661.15      623.09     23.07 o 
   8   1   1     1164.28     1145.03     33.31 o 
   9   1   1      192.09      134.25     76.87 o 
  10   1   1     5981.73     6138.52    225.21 o 
 -10   2   1      991.29      959.84     66.14 o 
  -9   2   1     6869.53     7166.74    172.30 o 
  -8   2   1       18.06       -3.20     15.37 o 
  -7   2   1    12962.23    13678.80    461.37 o 
  -6   2   1     3754.53     3778.57     67.23 o 
  -5   2   1       19.29       37.72      4.76 o 
  -4   2   1    10692.39    10695.61    190.59 o 
  -3   2   1    25675.45    24874.54    612.45 o 
  -2   2   1     1884.51     1925.43     23.43 o 
  -1   2   1    54964.82    55124.60    598.97 o 
   0   2   1     9626.60     9437.88    136.87 o 
   1   2   1     2033.62     2082.62     26.36 o 
   2   2   1    22430.91    22710.74    224.09 o 
   3   2   1    34374.89    34568.75    356.00 o 
   4   2   1      156.63      161.43      6.59 o 
   5   2   1    14510.32    14364.85    153.33 o 
   6   2   1     3104.70     3093.11     77.04 o 
   7   2   1      234.79      224.96     16.66 o 
   8   2   1     1730.52     1784.45     59.30 o 
   9   2   1     3850.26     4106.24    201.53 o 
  10   2   1       82.82       75.49     58.93 o 
 -10   3   1     1879.42     1825.27     97.00 o 
  -9   3   1      511.47      429.47     35.27 o 
  -8   3   1     6378.41     6718.51    138.88 o 
  -7   3   1     2483.89     2608.00     57.98 o 
  -6   3   1     4283.90     4454.17    169.65 o 
  -5   3   1    10596.25    10634.52    213.39 o 
  -4   3   1     4199.08     4002.45    166.01 o 
  -3   3   1     6664.59     6678.34    254.66 o 
  -2   3   1    42355.40    41513.07    397.77 o 
  -1   3   1     4674.64     4288.13     66.82 o 
   0   3   1     2101.99     2025.07     33.36 o 
   1   3   1    28367.90    28384.40    305.08 o 
   2   3   1     1742.45     1598.33     21.80 o 
   3   3   1     6436.50     6437.35     71.16 o 
   4   3   1    15301.35    14914.91    172.01 o 
   5   3   1      489.05      508.21     13.50 o 
   6   3   1     6805.41     6833.72     97.84 o 
   7   3   1     8190.72     8297.76    111.99 o 
   8   3   1      765.17      718.13     19.66 o 
   9   3   1     1775.11     1629.28    129.50 o 
  10   3   1     3698.14     3728.65    159.71 o 
 -10   4   1     3138.03     3571.46    145.12 o 
  -9   4   1     3829.55     3976.98    313.21 o 
  -8   4   1       29.75      -17.81     17.85 o 
  -7   4   1     4916.28     5059.58    132.37 o 
  -6   4   1    11747.04    12159.54    315.33 o 
  -5   4   1        2.70        8.82     14.09 o 
  -4   4   1    20472.37    20414.22    620.05 o 
  -3   4   1    18317.73    17642.77    653.98 o 
  -2   4   1     1325.36     1421.58     23.27 o 
  -1   4   1    37429.96    35388.05    486.04 o 
   0   4   1    17215.88    15820.65    227.59 o 
   1   4   1      852.84      915.15     14.71 o 
   2   4   1    41507.89    42541.93    429.91 o 
   3   4   1    12653.83    12314.85    138.37 o 
   4   4   1       35.10       30.86      6.41 o 
   5   4   1     3520.99     3426.29    138.75 o 
   6   4   1     7819.53     8000.56    107.44 o 
   7   4   1      260.56      243.15     24.34 o 
   8   4   1     6873.01     6926.40    288.08 o 
   9   4   1     1889.77     2026.20    134.64 o 
  10   4   1      204.06      284.40     66.62 o 
 -10   5   1      820.92      676.63     63.43 o 
  -9   5   1     1016.47     1043.14     52.94 o 
  -8   5   1     1552.95     1564.64     53.85 o 
  -7   5   1     3915.41     3848.93     74.49 o 
  -6   5   1       55.21       62.45     12.81 o 
  -5   5   1    23403.92    23512.82    839.81 o 
  -4   5   1     1665.66     1550.44     28.23 o 
  -3   5   1    13972.21    13521.36    220.00 o 
  -2   5   1    14424.75    13432.43    203.81 o 
  -1   5   1     6128.94     5378.83     85.04 o 
   0   5   1     4348.42     4023.38    107.09 o 
   1   5   1    30517.00    28698.96    346.09 o 
   2   5   1     2893.35     2889.25     41.35 o 
   3   5   1    11015.58    10793.37    122.47 o 
   4   5   1     3306.59     3246.85     44.27 o 
   5   5   1      884.91      862.41     30.77 o 
   6   5   1     2921.08     2978.38     49.96 o 
   7   5   1    12354.70    12736.65    207.83 o 
   8   5   1      518.73      462.26     35.88 o 
   9   5   1     2646.93     2960.39    310.42 o 
  10   5   1     1289.81     1374.06    123.05 o 
 -10   6   1     4008.75     4376.53    350.40 o 
  -9   6   1      674.14      735.35    140.96 o 
  -8   6   1       53.60       56.77     10.25 o 
  -7   6   1       13.40       11.79      7.46 o 
  -6   6   1    14229.24    14604.86    782.82 o 
  -5   6   1      350.90      326.37     25.63 o 
  -4   6   1    26112.42    25759.19    780.47 o 
  -3   6   1     2625.58     2551.74     75.79 o 
  -2   6   1      146.20      181.61     28.19 o 
  -1   6   1      694.95      618.14     17.15 o 
   0   6   1    37769.93    35316.40    626.62 o 
   1   6   1      408.19      438.23     28.20 o 
   2   6   1    29801.33    29187.64    315.87 o 
   3   6   1     4260.41     4305.33     56.05 o 
   4   6   1      416.68      441.09     13.50 o 
   5   6   1     1122.70     1084.35     25.64 o 
   6   6   1     9811.55     9996.74    129.45 o 
   7   6   1        4.98        0.00      8.90 o 
   8   6   1     7613.29     7763.94    388.50 o 
   9   6   1      302.02      264.43     56.37 o 
 -10   7   1       13.00      -52.54     52.54 o 
  -9   7   1     1418.87     1433.43     64.19 o 
  -8   7   1       44.36       32.10      9.72 o 
  -7   7   1     4582.57     4635.05    265.92 o 
  -6   7   1      354.44      370.50     21.78 o 
  -5   7   1    21993.18    22010.10    857.08 o 
  -4   7   1       19.75       39.45     19.21 o 
  -3   7   1     3731.75     3358.58    105.43 o 
  -2   7   1      669.75      692.28     16.05 o 
  -1   7   1    13269.02    11945.49    357.83 o 
   0   7   1      220.42      222.38     13.50 o 
   1   7   1    40308.89    39124.15    472.69 o 
   2   7   1      247.55      253.23     14.09 o 
   3   7   1     8018.04     7933.77    121.32 o 
   4   7   1      248.07      268.64     12.81 o 
   5   7   1     3822.36     3919.13     54.85 o 
   6   7   1       36.10       56.74     10.42 o 
   7   7   1    10564.59    10710.05    183.05 o 
   8   7   1      168.09      195.61     25.62 o 
   9   7   1     3023.80     3584.05    407.98 o 
  -9   8   1      181.08      147.83     42.28 o 
  -8   8   1      160.04      154.86     33.31 o 
  -7   8   1      387.29      395.57     33.31 o 
  -6   8   1    11455.38    11490.26    598.88 o 
  -5   8   1      227.48      236.73     11.96 o 
  -4   8   1    13427.40    12916.02    164.46 o 
  -3   8   1     1490.53     1344.34     48.74 o 
  -2   8   1      234.80      217.87     33.31 o 
  -1   8   1     4117.56     4028.11     65.50 o 
   0   8   1    32681.79    30504.98    717.11 o 
   1   8   1       13.97       23.57     16.65 o 
   2   8   1    19436.21    18931.55    264.90 o 
   3   8   1      269.40      261.23     12.30 o 
   4   8   1        3.17        6.26     10.25 o 
   5   8   1     1927.21     1962.95     35.07 o 
   6   8   1    12205.26    12138.86    352.43 o 
   7   8   1      186.89      144.68     33.31 o 
   8   8   1     7312.85     7491.59    497.69 o 
   9   8   1      331.95      289.76    120.43 o 
  -9   9   1      540.41      593.64     54.18 o 
  -8   9   1     2057.03     2019.76     54.82 o 
  -7   9   1     3728.14     3786.06    141.21 o 
  -6   9   1       46.64       40.42     25.62 o 
  -5   9   1    14671.38    14718.43    178.58 o 
  -4   9   1      576.13      551.88     19.45 o 
  -3   9   1     2105.24     1933.49     57.75 o 
  -2   9   1     6293.70     5848.68    231.89 o 
  -1   9   1     6032.50     5579.81    185.52 o 
   0   9   1     2943.24     2887.85     52.31 o 
   1   9   1    19033.21    18252.23    253.08 o 
   2   9   1     3106.36     2995.00     98.91 o 
   3   9   1     6428.33     6398.74    158.39 o 
   4   9   1     4483.37     4411.78     66.08 o 
   5   9   1     5554.91     5513.93     79.03 o 
   6   9   1     1985.74     1882.29     38.23 o 
   7   9   1     7858.64     7842.60    474.79 o 
   8   9   1       68.87       94.17     18.33 o 
   9   9   1     1679.09     1600.40     91.07 o 
  -9  10   1     2252.86     2246.81    107.72 o 
  -8  10   1      290.17      215.82     34.59 o 
  -7  10   1     2547.93     2706.86    153.94 o 
  -6  10   1     7707.62     7706.58    265.13 o 
  -5  10   1        2.58       -9.85      9.85 o 
  -4  10   1     4922.01     4670.05    320.10 o 
  -3  10   1     7300.81     7313.25    356.86 o 
  -2  10   1      122.84      116.95     14.39 o 
  -1  10   1     9437.55     9071.00    167.89 o 
   0  10   1    10951.22    10648.10    303.92 o 
   1  10   1       81.45       94.52     35.87 o 
   2  10   1    10870.82    10496.90    236.50 o 
   3  10   1     7833.05     7901.44    113.50 o 
   4  10   1        1.25       -2.01     11.20 o 
   5  10   1     7631.87     7528.04    101.85 o 
   6  10   1     5008.88     4929.49    186.30 o 
   7  10   1       45.89       51.70     16.04 o 
   8  10   1     3599.24     3640.20    157.85 o 
   9  10   1     1853.80     1748.81    133.34 o 
  -9  11   1      148.37       81.67     57.65 o 
  -8  11   1     5276.44     5246.37    158.72 o 
  -7  11   1     1192.07     1098.03     82.04 o 
  -6  11   1      840.47      839.76     43.57 o 
  -5  11   1     6017.14     5892.28    397.34 o 
  -4  11   1     2725.00     2743.06    214.32 o 
  -3  11   1      924.82      883.26     49.99 o 
  -2  11   1    16501.87    16259.31    534.45 o 
  -1  11   1     3530.31     3549.01     70.32 o 
   0  11   1     4577.99     4629.43    102.86 o 
   1  11   1     6805.03     6747.38    108.42 o 
   2  11   1     3471.35     3479.66     59.25 o 
   3  11   1     2654.65     2621.28     47.73 o 
   4  11   1     9044.01     9268.08    301.56 o 
   5  11   1     1130.48     1091.16     30.03 o 
   6  11   1     2553.77     2458.86    125.72 o 
   7  11   1     2455.55     2472.08     63.77 o 
   8  11   1      819.82      720.74     57.66 o 
  -8  12   1       91.73       23.47     65.33 o 
  -7  12   1     5663.45     5283.02    132.30 o 
  -6  12   1     1269.64     1164.45     44.87 o 
  -5  12   1       96.39       79.38     16.72 o 
  -4  12   1     1228.36     1172.75     33.97 o 
  -3  12   1    13517.53    13088.14    453.78 o 
  -2  12   1      197.39      169.63     17.46 o 
  -1  12   1    11608.98    11632.57    190.62 o 
   0  12   1     4324.82     4478.23     93.81 o 
   1  12   1      256.69      208.37     16.58 o 
   2  12   1     2108.28     2117.57     43.11 o 
   3  12   1    11510.87    11986.99    156.56 o 
   4  12   1       18.78        1.71     11.46 o 
   5  12   1     7116.57     7141.47    127.35 o 
   6  12   1      768.84      696.06     84.58 o 
   7  12   1        3.30        1.28     20.38 o 
   8  12   1      952.25      768.82    117.90 o 
  -8  13   1     5131.55     4730.06    264.54 o 
  -7  13   1      152.61       86.32     48.68 o 
  -6  13   1     1534.36     1471.54     46.22 o 
  -5  13   1      682.32      645.96     26.57 o 
  -4  13   1     4964.01     4933.80    362.34 o 
  -3  13   1      133.42      136.33     17.46 o 
  -2  13   1    15346.31    15768.39    243.34 o 
  -1  13   1     1396.93     1396.37     69.24 o 
   0  13   1     3187.31     3272.00     87.30 o 
   1  13   1     1258.44     1244.64     37.26 o 
   2  13   1     4515.31     4453.50    133.62 o 
   3  13   1       48.56       15.13     16.65 o 
   4  13   1    10424.86    10758.93    186.30 o 
   5  13   1       98.16       60.49     43.56 o 
   6  13   1     2666.35     2422.52     61.08 o 
   7  13   1      246.40      251.21     53.81 o 
  -7  14   1     3938.27     3829.16    141.87 o 
  -6  14   1        2.05       -5.81     34.59 o 
  -5  14   1       47.42       56.67     15.01 o 
  -4  14   1        5.53       21.01     17.16 o 
  -3  14   1    12365.37    12611.06    205.21 o 
  -2  14   1        9.72       10.79     16.65 o 
  -1  14   1     6961.86     7333.12    128.98 o 
   0  14   1       18.83       23.91     13.75 o 
   1  14   1        0.89        3.13     25.62 o 
   2  14   1       90.86       78.69     14.27 o 
   3  14   1     9737.04     9820.77    166.38 o 
   4  14   1       13.32      -22.74     46.12 o 
   5  14   1     8057.63     7958.23    157.11 o 
   6  14   1        6.63      -17.42     23.06 o 
   7  14   1        3.70       24.77     32.08 o 
  -7  15   1       57.00       13.13     78.14 o 
  -6  15   1      788.44      741.59     58.95 o 
  -5  15   1      486.11      415.13     47.41 o 
  -4  15   1     3306.94     3265.14     85.98 o 
  -3  15   1        7.64       -3.63     20.85 o 
  -2  15   1     8888.63     9343.43    202.35 o 
  -1  15   1      190.21      211.14     55.09 o 
   0  15   1     2446.91     2588.78     74.44 o 
   1  15   1      645.26      638.77     80.73 o 
   2  15   1     3362.07     3585.16     78.30 o 
   3  15   1      366.29      299.59     97.37 o 
   4  15   1     8100.15     8232.95    330.68 o 
   5  15   1      110.79       99.10     26.74 o 
   6  15   1     1431.65     1168.56     69.02 o 
  -6  16   1     1266.00     1182.13     74.23 o 
  -5  16   1       74.22      117.06     26.10 o 
  -4  16   1     2399.25     2321.10     83.37 o 
  -3  16   1     5717.06     5883.29    140.22 o 
  -2  16   1       57.36       56.88     25.58 o 
  -1  16   1     5192.13     5746.76    132.74 o 
   0  16   1     3118.57     3245.17     94.35 o 
   1  16   1        2.61       14.70     23.06 o 
   2  16   1      704.78      680.27     32.97 o 
   3  16   1     4287.41     4361.67    137.39 o 
   4  16   1       14.38       62.16     25.62 o 
   5  16   1     4170.23     3852.67    287.55 o 
   6  16   1      957.64     1038.12    129.44 o 
  -5  17   1     2619.86     2512.01    115.44 o 
  -4  17   1     1382.29     1340.47     60.25 o 
  -3  17   1      901.52      919.35    121.75 o 
  -2  17   1     5020.55     5366.06    139.93 o 
  -1  17   1     1180.75     1275.90     55.91 o 
   0  17   1     1124.08     1213.22     52.35 o 
   1  17   1     3430.15     3774.27    134.75 o 
   2  17   1     1284.02     1332.55     49.42 o 
   3  17   1      506.86      378.05     30.99 o 
   4  17   1     3966.90     3972.03    245.16 o 
   5  17   1      546.27      561.14     62.78 o 
  -5  18   1       68.51        4.55     30.26 o 
  -4  18   1     2577.17     2809.70    104.16 o 
  -3  18   1     1456.83     1361.25     68.75 o 
  -2  18   1       27.47       45.71     32.19 o 
  -1  18   1     2496.62     2645.61    148.79 o 
   0  18   1     5230.36     6104.09    391.77 o 
   1  18   1       37.58       56.83     27.93 o 
   2  18   1     3399.30     3821.21    119.14 o 
   3  18   1     1568.04     1638.02     72.51 o 
   4  18   1        1.53        2.85     27.26 o 
  -3  19   1      682.61      759.86     75.60 o 
  -2  19   1     1222.64     1345.38     79.20 o 
  -1  19   1     1832.98     2039.77     98.21 o 
   0  19   1      297.70      301.17     38.76 o 
   1  19   1     5722.28     6474.46    258.21 o 
   2  19   1      269.75      253.80     37.58 o 
   3  19   1     1673.40     1690.91    167.94 o 
  -1  20   1      231.41      205.31     92.24 o 
   0  20   1     3781.43     4364.65    157.73 o 
   1  20   1       11.19       65.05     35.87 o 
 -10   0   2     8338.91     9421.98    409.09 o 
  -8   0   2     3105.62     3195.75     82.14 o 
  -6   0   2     8143.94     8346.93    157.29 o 
  -4   0   2    33540.44    33912.40    523.90 o 
  -2   0   2     5979.49     5961.22     75.16 o 
   0   0   2    45027.23    47910.28    640.14 o 
   2   0   2    31129.54    31171.43    429.88 o 
   4   0   2     8536.30     8797.70    136.94 o 
   6   0   2     2145.89     2145.12     48.75 o 
   8   0   2    11136.84    11130.72    219.16 o 
  10   0   2     1907.58     1664.25    194.89 o 
 -10   1   2        2.68       50.40     38.92 o 
  -9   1   2     4851.34     5105.84    109.24 o 
  -8   1   2      182.32      202.87     43.56 o 
  -7   1   2       66.35       64.36     13.18 o 
  -6   1   2      167.98      132.50      9.84 o 
  -5   1   2    17367.30    17552.84    203.42 o 
  -4   1   2       81.97      104.97      4.26 o 
  -3   1   2    35272.79    35143.01    285.89 o 
  -2   1   2      483.20      494.93      7.25 o 
  -1   1   2     1304.78     1290.42     16.36 o 
   0   1   2       28.54       41.15      3.62 o 
   1   1   2    20431.53    20327.72    220.81 o 
   2   1   2     1393.41     1513.36     20.82 o 
   3   1   2    32242.81    32433.07    320.82 o 
   4   1   2      340.94      363.94     10.87 o 
   5   1   2     1234.58     1299.07     23.57 o 
   6   1   2     1660.89     1696.76     29.02 o 
   7   1   2     9030.63     9317.14    119.08 o 
   8   1   2       18.37       23.06      7.25 o 
   9   1   2     7753.24     7898.85    266.24 o 
  10   1   2      200.42      112.74     87.11 o 
 -10   2   2     6171.18     6632.17    226.20 o 
  -9   2   2      173.59      192.42     28.18 o 
  -8   2   2     1314.01     1313.24     41.02 o 
  -7   2   2     2887.41     2808.41     74.44 o 
  -6   2   2     7725.72     8067.77    113.03 o 
  -5   2   2      424.45      449.67     11.20 o 
  -4   2   2    32547.72    32225.21    575.83 o 
  -3   2   2     1195.28     1174.83     15.34 o 
  -2   2   2    24418.54    25071.88    213.48 o 
  -1   2   2     1029.96      999.07     15.35 o 
   0   2   2    16300.34    16247.20    186.83 o 
   1   2   2     3601.38     3646.47     43.67 o 
   2   2   2    33448.56    33121.04    354.47 o 
   3   2   2     3768.73     3776.03     46.38 o 
   4   2   2     5578.02     5566.86     65.57 o 
   5   2   2     4629.95     4788.54     88.72 o 
   6   2   2     1874.11     1963.49     43.61 o 
   7   2   2      410.49      395.35     20.50 o 
   8   2   2     7369.96     7437.13    125.52 o 
   9   2   2      197.41       76.45     96.08 o 
  10   2   2     1432.55     1184.44    158.95 o 
 -10   3   2       67.70       50.14     36.89 o 
  -9   3   2     2282.84     2384.43    134.67 o 
  -8   3   2     3504.14     3690.09     73.38 o 
  -7   3   2       77.58      100.46     16.01 o 
  -6   3   2     4839.90     4943.31     63.01 o 
  -5   3   2    13606.37    13689.19    309.89 o 
  -4   3   2       22.79       30.74      4.26 o 
  -3   3   2    22764.02    22278.53    206.56 o 
  -2   3   2     7833.37     7246.60     75.33 o 
  -1   3   2     4918.18     5002.99     61.24 o 
   0   3   2     9906.35     9530.31    122.81 o 
   1   3   2    14856.18    14630.02    164.39 o 
   2   3   2       31.14       48.39     10.25 o 
   3   3   2    30442.49    30999.80    307.27 o 
   4   3   2     2658.21     2602.93     35.78 o 
   5   3   2       11.13       10.25      6.59 o 
   6   3   2     6629.02     6799.06    145.43 o 
   7   3   2     5583.01     5798.88    124.69 o 
   8   3   2       17.15        6.83      8.00 o 
   9   3   2     3593.69     3996.81    167.09 o 
  10   3   2     1049.60     1099.63    158.92 o 
 -10   4   2     2962.43     3208.18    137.72 o 
  -9   4   2     2260.03     2240.92     67.15 o 
  -8   4   2      966.57      993.79    114.07 o 
  -7   4   2    10339.81    10760.24    150.41 o 
  -6   4   2     4001.96     4117.08    120.78 o 
  -5   4   2     4366.82     4439.54    214.74 o 
  -4   4   2     9786.24     9302.79    148.79 o 
  -3   4   2     6967.17     6571.30     68.78 o 
  -2   4   2     2977.28     2770.20     38.08 o 
  -1   4   2    28981.10    26828.40    685.53 o 
   0   4   2     2498.15     2345.18     35.44 o 
   1   4   2     9566.96     9448.25    148.16 o 
   2   4   2    29385.25    29912.36    306.76 o 
   3   4   2     4163.97     4164.73     93.93 o 
   4   4   2      846.79      785.41     15.33 o 
   5   4   2    10783.00    10949.90    130.16 o 
   6   4   2     1663.64     1680.62     33.22 o 
   7   4   2     2006.89     2093.83     43.08 o 
   8   4   2     2340.67     2294.00     88.50 o 
   9   4   2      390.36      397.36     82.00 o 
 -10   5   2      189.12      280.25     50.48 o 
  -9   5   2      837.25      699.50     37.44 o 
  -8   5   2     7714.98     7932.44    386.04 o 
  -7   5   2       14.49        7.22     12.81 o 
  -6   5   2    11274.52    11356.77    422.34 o 
  -5   5   2     3271.70     3088.53     89.91 o 
  -4   5   2      195.98      189.76      6.88 o 
  -3   5   2     2254.97     2036.11     66.78 o 
  -2   5   2    19043.47    16918.78    190.26 o 
  -1   5   2      636.75      652.48     17.15 o 
   0   5   2    25610.38    24128.57    312.47 o 
   1   5   2     7576.50     7454.90     91.42 o 
   2   5   2      118.60      164.52     20.50 o 
   3   5   2     5943.51     5985.25     75.62 o 
   4   5   2    11664.98    11357.20    129.58 o 
   5   5   2      159.42      189.87     19.22 o 
   6   5   2    10707.03    11282.50    141.76 o 
   7   5   2     2892.23     2926.91     54.08 o 
   8   5   2      337.92      301.23     17.85 o 
   9   5   2      943.04      984.83    102.53 o 
 -10   6   2      419.15      358.95     50.64 o 
  -9   6   2     2721.07     2961.55    108.13 o 
  -8   6   2      279.87      237.45     23.06 o 
  -7   6   2    12256.00    12715.54    276.27 o 
  -6   6   2     1752.37     1687.95     74.39 o 
  -5   6   2     5390.53     5426.82     82.34 o 
  -4   6   2     1131.83     1119.76     52.57 o 
  -3   6   2     8858.94     8165.55    133.16 o 
  -2   6   2     1992.88     2111.58     35.11 o 
  -1   6   2    42995.72    39784.02    507.26 o 
   0   6   2        6.41       16.40      4.58 o 
   1   6   2    12144.14    11868.69    152.73 o 
   2   6   2     3587.08     3668.03     60.44 o 
   3   6   2     8847.66     9043.58    105.92 o 
   4   6   2        3.95        7.69      8.00 o 
   5   6   2    20529.42    20929.14    236.68 o 
   6   6   2      164.18      160.32     13.50 o 
   7   6   2     3417.42     3482.13     67.91 o 
   8   6   2      150.92      140.92     18.12 o 
   9   6   2      706.49      658.48     75.60 o 
 -10   7   2      248.68      404.84     97.37 o 
  -9   7   2       32.26       72.66     24.34 o 
  -8   7   2     8238.37     8764.49    342.33 o 
  -7   7   2        1.23       -7.69      7.69 o 
  -6   7   2     9599.65     9668.72    372.64 o 
  -5   7   2      256.21      238.53      9.80 o 
  -4   7   2      106.17      105.28      9.80 o 
  -3   7   2      246.20      262.98     42.28 o 
  -2   7   2    29334.16    27160.47    446.30 o 
  -1   7   2      355.98      373.77     28.19 o 
   0   7   2    30277.95    29119.76    355.06 o 
   1   7   2        4.00       10.25      8.00 o 
   2   7   2      161.52      187.65     16.66 o 
   3   7   2      243.04      277.87     13.50 o 
   4   7   2    15600.37    15606.83    177.18 o 
   5   7   2      241.08      222.93     12.68 o 
   6   7   2    13334.00    13930.44    189.98 o 
   7   7   2      372.54      330.56     18.12 o 
   8   7   2      268.68      199.91     20.78 o 
   9   7   2        0.92      -33.43     33.43 o 
 -10   8   2       77.69      140.91     81.99 o 
  -9   8   2     2835.04     2847.29    248.87 o 
  -8   8   2      393.03      363.99     18.73 o 
  -7   8   2    12392.31    12064.82    642.69 o 
  -6   8   2       80.82       64.72     17.93 o 
  -5   8   2     3646.54     3584.68    156.70 o 
  -4   8   2      625.50      561.77     60.24 o 
  -3   8   2     8910.86     8434.88    331.82 o 
  -2   8   2      156.08      171.83     10.87 o 
  -1   8   2    40109.54    39085.96    667.50 o 
   0   8   2      137.46      115.51      8.90 o 
   1   8   2     9401.29     9072.41    116.22 o 
   2   8   2     2112.84     2167.76     40.69 o 
   3   8   2     5162.47     5192.27     69.84 o 
   4   8   2      499.93      526.73     21.78 o 
   5   8   2    18824.82    19479.72    230.93 o 
   6   8   2      138.61      144.56     29.46 o 
   7   8   2     3444.82     3395.28    138.62 o 
   8   8   2      208.93      184.41     17.85 o 
   9   8   2     1228.47     1224.60     80.90 o 
  -9   9   2      973.86      958.17     55.90 o 
  -8   9   2     7694.15     7739.62    275.27 o 
  -7   9   2      126.47      104.00     12.23 o 
  -6   9   2     9269.60     9167.49    118.03 o 
  -5   9   2     2949.40     2798.47     62.90 o 
  -4   9   2      305.27      324.05     29.47 o 
  -3   9   2     1305.08     1172.93     51.29 o 
  -2   9   2    21515.84    20325.14    278.00 o 
  -1   9   2        2.60       -1.97     11.67 o 
   0   9   2    14974.98    14413.69    188.12 o 
   1   9   2     1575.04     1412.45     42.33 o 
   2   9   2      124.84      166.54     14.16 o 
   3   9   2     2285.04     2262.25     40.08 o 
   4   9   2    11895.25    12252.29    160.19 o 
   5   9   2        8.34       23.48     10.42 o 
   6   9   2     8321.89     8495.93    176.37 o 
   7   9   2      555.80      520.39     25.63 o 
   8   9   2      249.33      210.15     21.74 o 
   9   9   2      926.62      986.79     87.15 o 
  -9  10   2     1818.61     1688.28     88.63 o 
  -8  10   2     1244.28     1047.78     36.45 o 
  -7  10   2     7099.48     7101.06    130.28 o 
  -6  10   2     2208.52     2087.95     64.14 o 
  -5  10   2     2053.47     1893.95     57.72 o 
  -4  10   2     8528.86     8067.95    389.22 o 
  -3  10   2     3901.48     3737.71     60.77 o 
  -2  10   2     1193.15     1127.42     29.55 o 
  -1  10   2    20882.74    20575.84    421.01 o 
   0  10   2      751.98      725.01     20.86 o 
   1  10   2     2123.45     1979.81     34.59 o 
   2  10   2     7520.32     7391.56    255.13 o 
   3  10   2     2478.56     2513.38     46.53 o 
   4  10   2     1589.29     1579.36     52.58 o 
   5  10   2     9723.79     9874.16    136.23 o 
   6  10   2     1357.59     1279.18     34.94 o 
   7  10   2     2843.69     2713.81     98.79 o 
   8  10   2     2689.87     2547.30    236.02 o 
  -9  11   2     2293.38     2170.11    274.43 o 
  -8  11   2     3129.32     3086.30    189.89 o 
  -7  11   2       37.43       35.67     21.78 o 
  -6  11   2     3268.83     3223.18    151.45 o 
  -5  11   2     7355.07     7273.51    503.20 o 
  -4  11   2      225.22      214.65     16.72 o 
  -3  11   2     6344.27     6145.62     95.17 o 
  -2  11   2     8563.79     8390.27    154.71 o 
  -1  11   2        0.56       10.25     19.21 o 
   0  11   2     6078.96     5970.72     92.10 o 
   1  11   2     8223.76     8182.64    114.46 o 
   2  11   2        3.80       15.96     19.21 o 
   3  11   2     7009.91     7096.83    108.57 o 
   4  11   2     5198.02     5193.51     84.17 o 
   5  11   2       57.09       63.19     20.50 o 
   6  11   2     2862.09     2909.54     98.79 o 
   7  11   2     3519.09     3334.63    143.73 o 
   8  11   2      114.71       68.94     34.59 o 
  -8  12   2      845.03      694.59     53.94 o 
  -7  12   2     1375.33     1273.65     48.71 o 
  -6  12   2     1854.00     1735.69    137.21 o 
  -5  12   2      157.34      114.17     16.83 o 
  -4  12   2    13651.30    13289.20    832.18 o 
  -3  12   2      894.18      808.61     30.76 o 
  -2  12   2     3709.12     3639.46     66.03 o 
  -1  12   2     5158.53     5212.58     93.72 o 
   0  12   2     5227.63     5232.07     85.26 o 
   1  12   2     1878.70     1909.09     43.88 o 
   2  12   2    17428.15    17725.62    280.00 o 
   3  12   2     1078.15     1042.48     62.81 o 
   4  12   2     4324.68     4422.58     81.46 o 
   5  12   2     2060.40     1996.02     66.69 o 
   6  12   2     1618.82     1534.23     43.49 o 
   7  12   2      452.28      379.76     43.56 o 
   8  12   2     4950.79     4567.27    485.37 o 
  -8  13   2      256.78      217.63     34.14 o 
  -7  13   2      312.72      266.96     71.75 o 
  -6  13   2      146.34       83.61     19.03 o 
  -5  13   2     8373.00     8394.99    446.66 o 
  -4  13   2        1.95       16.32     13.96 o 
  -3  13   2    11622.56    11224.67    272.29 o 
  -2  13   2      951.44      892.20     31.77 o 
  -1  13   2        3.92        8.36     28.18 o 
   0  13   2      779.98      750.38     26.01 o 
   1  13   2    16469.84    16977.81    229.94 o 
   2  13   2       21.12       14.76     12.23 o 
   3  13   2    10642.46    10939.15    162.31 o 
   4  13   2      450.19      409.59     21.35 o 
   5  13   2      402.34      384.71     33.31 o 
   6  13   2      195.48      138.75     18.55 o 
   7  13   2     3886.90     3599.80    140.05 o 
  -7  14   2        5.33      -20.50     21.34 o 
  -6  14   2     3049.67     2889.41    118.04 o 
  -5  14   2       59.00       57.41     18.89 o 
  -4  14   2    15150.65    15323.08    245.53 o 
  -3  14   2      119.28       94.36     25.62 o 
  -2  14   2     4123.77     4114.85     85.92 o 
  -1  14   2      412.39      423.69     28.32 o 
   0  14   2     4802.49     4808.78    106.65 o 
   1  14   2       72.54       52.95     17.93 o 
   2  14   2    15935.65    16529.28    250.93 o 
   3  14   2      101.81      123.28     21.32 o 
   4  14   2     3609.59     3440.05     83.17 o 
   5  14   2        0.21       -4.89     32.02 o 
   6  14   2     1289.51     1175.95     91.01 o 
   7  14   2       57.16        7.69     38.37 o 
  -7  15   2      268.05      200.73     33.55 o 
  -6  15   2      148.06      113.25     37.15 o 
  -5  15   2     7129.41     7195.25    159.21 o 
  -4  15   2       12.91      -12.34     17.80 o 
  -3  15   2     8917.67     8889.84    244.64 o 
  -2  15   2      722.80      723.56     40.63 o 
  -1  15   2        8.73       25.48     13.96 o 
   0  15   2     1505.18     1581.40     50.09 o 
   1  15   2    10116.29    10564.75    170.53 o 
   2  15   2       97.58       85.46     17.46 o 
   3  15   2     5702.35     5779.46    131.93 o 
   4  15   2      503.44      438.02     47.41 o 
   5  15   2       54.38       23.22     29.46 o 
   6  15   2      303.25      241.05     41.25 o 
  -6  16   2     1646.15     1490.78     67.82 o 
  -5  16   2      397.68      288.02     42.28 o 
  -4  16   2     7126.41     7228.55    164.10 o 
  -3  16   2      404.16      377.44     31.76 o 
  -2  16   2     1486.76     1536.21     62.08 o 
  -1  16   2     3090.10     3341.06     76.17 o 
   0  16   2     2579.45     2754.18     75.36 o 
   1  16   2      634.67      617.31     84.57 o 
   2  16   2     7144.91     7425.38    264.93 o 
   3  16   2      817.55      790.29    125.59 o 
   4  16   2     1963.83     1741.60     65.26 o 
   5  16   2     1559.99     1418.04     61.89 o 
   6  16   2     1132.31      923.40     79.46 o 
  -5  17   2     3609.67     3598.30    113.29 o 
  -4  17   2       18.36       35.62     24.69 o 
  -3  17   2     2173.97     2196.28     68.30 o 
  -2  17   2     1996.83     2005.24     70.26 o 
  -1  17   2        7.11        0.11     18.08 o 
   0  17   2     2742.67     2949.28     84.17 o 
   1  17   2     4163.29     4429.67    146.36 o 
   2  17   2        0.29      -32.02     32.02 o 
   3  17   2     4285.95     4472.16    128.31 o 
   4  17   2     3042.73     3327.86    125.02 o 
   5  17   2        2.45       15.12     27.17 o 
  -4  18   2     2223.52     2152.07     86.35 o 
  -3  18   2     1569.18     1598.45    135.89 o 
  -2  18   2      462.12      422.44     36.46 o 
  -1  18   2     4481.71     4838.21    164.35 o 
   0  18   2      709.01      696.25     48.64 o 
   1  18   2      984.34      909.75     53.95 o 
   2  18   2     2435.35     2448.21     86.83 o 
   3  18   2     1276.56     1299.55    167.91 o 
   4  18   2     1167.92     1185.29    160.21 o 
  -3  19   2      491.74      540.73     65.35 o 
  -2  19   2     4281.60     4897.60    188.70 o 
  -1  19   2       13.32        1.21     29.38 o 
   0  19   2     3847.87     4313.87    143.56 o 
   1  19   2      516.30      518.68     88.41 o 
   2  19   2       75.25       11.77     34.59 o 
   3  19   2      903.78      760.23    108.93 o 
  -1  20   2     5172.20     6039.59    223.36 o 
   0  20   2        1.55      -16.01     32.95 o 
  -9   0   3       39.86       17.93     33.31 o 
  -7   0   3    14203.19    15060.98    284.56 o 
  -5   0   3    13217.05    13025.75    178.90 o 
  -3   0   3     2145.29     2299.41     33.40 o 
  -1   0   3    44729.57    45765.57    616.06 o 
   1   0   3    39551.18    40106.70    543.52 o 
   3   0   3     2684.97     2988.16     61.66 o 
   5   0   3    13733.66    14186.73    243.39 o 
   7   0   3     7844.32     7938.96    169.90 o 
   9   0   3      143.04      -23.06     48.68 o 
 -10   1   3      851.75      778.82     48.93 o 
  -9   1   3      188.49      181.68     19.77 o 
  -8   1   3     3558.91     3783.75    106.55 o 
  -7   1   3      263.71      278.20     13.50 o 
  -6   1   3    17530.04    18031.81    385.63 o 
  -5   1   3      604.81      605.05     10.88 o 
  -4   1   3     5090.78     5078.33     61.82 o 
  -3   1   3     1039.60     1029.81     13.51 o 
  -2   1   3    12837.19    12656.15    122.03 o 
  -1   1   3      326.73      436.50     29.48 o 
   0   1   3    40475.80    40770.07    406.60 o 
   1   1   3      403.84      425.55     10.88 o 
   2   1   3    10058.55     9887.68    132.35 o 
   3   1   3     2117.17     2092.71     31.74 o 
   4   1   3     9569.83     9837.33    120.59 o 
   5   1   3     1053.54     1081.00     23.57 o 
   6   1   3    13975.58    14542.58    183.73 o 
   7   1   3       60.97       72.10      9.06 o 
   8   1   3     3137.09     3117.60     89.82 o 
   9   1   3      239.08      169.00     41.55 o 
 -10   2   3     1245.51     1262.28    149.97 o 
  -9   2   3      353.82      297.37     44.84 o 
  -8   2   3     1599.34     1630.50     43.74 o 
  -7   2   3    15714.52    16567.71    343.08 o 
  -6   2   3       86.13       95.09      9.84 o 
  -5   2   3    13972.98    13830.03    130.90 o 
  -4   2   3     4828.76     4848.23     50.21 o 
  -3   2   3      784.92      824.54     19.23 o 
  -2   2   3     5984.92     5653.22     54.83 o 
  -1   2   3    17146.16    16633.35    169.42 o 
   0   2   3      334.65      420.39     10.88 o 
   1   2   3    21987.88    21831.04    238.42 o 
   2   2   3     9431.15     9421.11    106.12 o 
   3   2   3       40.49       55.11      7.25 o 
   4   2   3     2423.81     2446.98     36.17 o 
   5   2   3    12012.57    12438.83    141.68 o 
   6   2   3       42.87       31.54     12.81 o 
   7   2   3     7212.59     7501.08    116.84 o 
   8   2   3      840.12      808.27     29.48 o 
   9   2   3       84.31       34.51     40.49 o 
 -10   3   3      299.82      316.20     48.52 o 
  -9   3   3     2652.72     2691.23     73.33 o 
  -8   3   3     4106.60     4399.94     83.27 o 
  -7   3   3     1145.73     1159.46     32.03 o 
  -6   3   3    12675.37    12770.16    591.03 o 
  -5   3   3     4103.37     4122.88     45.06 o 
  -4   3   3     5743.25     5726.56     61.63 o 
  -3   3   3    16381.62    15836.26    283.40 o 
  -2   3   3     8641.88     8315.65     86.72 o 
  -1   3   3     4119.43     3953.36     69.61 o 
   0   3   3    29171.86    28726.47    322.31 o 
   1   3   3     2841.90     2795.41     38.32 o 
   2   3   3     6378.09     6434.12     75.60 o 
   3   3   3     6233.91     6006.93     72.85 o 
   4   3   3     1829.22     1788.51     27.04 o 
   5   3   3     3098.41     3231.32     46.06 o 
   6   3   3    13860.60    14326.86    163.02 o 
   7   3   3     1342.16     1351.51     35.90 o 
   8   3   3     2225.54     2094.52     53.48 o 
   9   3   3     2697.78     2911.89    143.56 o 
 -10   4   3     3768.43     3971.45    192.51 o 
  -9   4   3      272.89      250.91     25.58 o 
  -8   4   3     4707.40     4789.16    172.13 o 
  -7   4   3     6775.48     6909.58    140.25 o 
  -6   4   3      195.78      205.89      8.97 o 
  -5   4   3     5289.11     5346.65     64.34 o 
  -4   4   3    23017.14    23093.50    219.63 o 
  -3   4   3      666.82      729.31     17.95 o 
  -2   4   3    23123.13    21880.13    236.05 o 
  -1   4   3    18167.11    17713.82    359.83 o 
   0   4   3        1.73       -1.46      6.15 o 
   1   4   3    15095.74    15184.86    168.88 o 
   2   4   3    19777.10    20052.79    345.64 o 
   3   4   3      527.29      606.69     15.33 o 
   4   4   3    11475.44    11646.50    134.20 o 
   5   4   3     5357.78     5455.46     73.97 o 
   6   4   3      224.04      218.73     12.30 o 
   7   4   3     4733.83     4892.81     78.12 o 
   8   4   3     3359.84     3246.36     70.50 o 
   9   4   3      140.41       37.75    112.73 o 
 -10   5   3       53.35       23.56     41.20 o 
  -9   5   3     6207.31     6547.72    213.35 o 
  -8   5   3      165.92      163.22     28.18 o 
  -7   5   3      913.40      911.10     20.11 o 
  -6   5   3     3494.08     3510.71    155.39 o 
  -5   5   3     7662.22     7852.44     95.38 o 
  -4   5   3     3576.18     3597.75     44.22 o 
  -3   5   3    25873.76    24581.46    248.13 o 
  -2   5   3     8892.91     8785.66    102.62 o 
  -1   5   3     8149.17     7660.64    260.12 o 
   0   5   3    13861.83    13611.00    162.17 o 
   1   5   3    12744.17    12706.26    138.37 o 
   2   5   3     2996.97     3100.75     43.61 o 
   3   5   3    23746.09    24140.58    267.47 o 
   4   5   3      109.45      102.49      9.06 o 
   5   5   3     7115.14     7217.60     87.17 o 
   6   5   3     5797.17     5857.81     87.84 o 
   7   5   3     1782.61     1703.74     97.46 o 
   8   5   3      363.63      293.61     21.78 o 
   9   5   3     5258.88     5696.82    246.13 o 
 -10   6   3     5197.03     5533.91    207.24 o 
  -9   6   3       18.04       24.22     19.68 o 
  -8   6   3     6351.47     6575.28    195.42 o 
  -7   6   3      562.58      546.39     16.59 o 
  -6   6   3      378.75      392.32     52.53 o 
  -5   6   3      966.07      968.35     18.10 o 
  -4   6   3    20743.98    20012.50    230.85 o 
  -3   6   3      949.43      891.90     26.93 o 
  -2   6   3    20036.96    18563.62    334.99 o 
  -1   6   3     1835.71     1816.10     33.92 o 
   0   6   3      549.49      610.81     20.51 o 
   1   6   3     2361.10     2431.22     35.11 o 
   2   6   3    29660.35    30196.58    328.85 o 
   3   6   3        4.12       32.95     12.81 o 
   4   6   3    20089.39    20495.68    230.27 o 
   5   6   3       83.00       98.79     10.87 o 
   6   6   3       21.48       41.79     11.67 o 
   7   6   3      303.04      291.10     35.87 o 
   8   6   3     4662.90     4697.37     97.04 o 
   9   6   3      172.45       56.58     50.41 o 
 -10   7   3        4.27      -46.12     56.36 o 
  -9   7   3     7893.18     8573.95    349.86 o 
  -8   7   3      202.03      192.80     26.90 o 
  -7   7   3     1756.87     1773.81     67.97 o 
  -6   7   3      371.69      358.24     19.22 o 
  -5   7   3     6621.20     6542.15     99.12 o 
  -4   7   3     1659.20     1675.46     26.40 o 
  -3   7   3    20853.17    19394.99    234.19 o 
  -2   7   3      150.48      123.47     10.87 o 
  -1   7   3     5074.46     4615.02     68.27 o 
   0   7   3       42.71       62.45     10.87 o 
   1   7   3     4749.45     4528.16     63.80 o 
   2   7   3       69.67       94.80      8.53 o 
   3   7   3    24146.34    24791.05    281.71 o 
   4   7   3       76.95       79.04      9.84 o 
   5   7   3     5558.88     5778.41     83.41 o 
   6   7   3       17.35        3.84     10.87 o 
   7   7   3     1254.88     1245.02     42.30 o 
   8   7   3       46.40       36.89     21.32 o 
   9   7   3     5887.45     6233.09    346.85 o 
 -10   8   3     4647.32     3890.03    346.64 o 
  -9   8   3        0.48       -8.04     25.12 o 
  -8   8   3     6743.34     6789.62    374.15 o 
  -7   8   3      242.31      228.05     14.27 o 
  -6   8   3       24.90       32.68     19.21 o 
  -5   8   3      680.41      697.31     26.91 o 
  -4   8   3    15927.69    15334.60    415.03 o 
  -3   8   3      104.18      109.77      9.84 o 
  -2   8   3    22549.09    21803.79    436.61 o 
  -1   8   3     4071.43     3933.86     93.87 o 
   0   8   3       25.62       12.11      9.84 o 
   1   8   3      445.34      433.41     15.50 o 
   2   8   3    14924.01    14950.68    259.44 o 
   3   8   3       24.20       21.19      9.84 o 
   4   8   3    10830.81    11283.73    156.20 o 
   5   8   3      738.53      679.67     51.26 o 
   6   8   3       14.39       19.21     10.42 o 
   7   8   3      637.81      602.07     28.05 o 
   8   8   3     4754.35     4746.07    138.19 o 
  -9   9   3     5880.47     5799.25    198.95 o 
  -8   9   3      653.03      609.06     25.63 o 
  -7   9   3     1528.92     1426.40     62.82 o 
  -6   9   3     2464.10     2366.23    111.62 o 
  -5   9   3     4241.15     4118.04    223.54 o 
  -4   9   3     1877.09     1806.28     44.90 o 
  -3   9   3    20182.79    19194.63    212.97 o 
  -2   9   3     1690.43     1674.70     73.12 o 
  -1   9   3     6661.02     6539.02     92.71 o 
   0   9   3     3014.53     2896.79     55.52 o 
   1   9   3     3263.55     3199.89    141.30 o 
   2   9   3      774.43      708.71     21.33 o 
   3   9   3    14847.11    15412.75    216.27 o 
   4   9   3      618.08      633.43     32.04 o 
   5   9   3     2619.14     2609.87     51.12 o 
   6   9   3     1863.13     1860.31    133.37 o 
   7   9   3      578.31      499.50     46.13 o 
   8   9   3      300.04      279.84     36.46 o 
  -9  10   3       58.88       65.76     38.43 o 
  -8  10   3     3319.83     3269.38    295.14 o 
  -7  10   3     3110.19     2968.74    100.09 o 
  -6  10   3        1.57        3.90     10.25 o 
  -5  10   3     7943.60     7754.26    291.00 o 
  -4  10   3    11578.61    11135.12    223.41 o 
  -3  10   3      177.15      174.23     14.09 o 
  -2  10   3    13248.13    12985.96    168.41 o 
  -1  10   3    11183.25    10968.52    162.86 o 
   0  10   3        0.22       17.93     12.68 o 
   1  10   3     5544.50     5461.48     86.46 o 
   2  10   3    11609.85    11786.80    159.66 o 
   3  10   3       71.67       88.11     21.78 o 
   4  10   3     9308.37     9578.23    185.58 o 
   5  10   3     3090.32     3096.88    130.90 o 
   6  10   3       79.78       65.74     15.13 o 
   7  10   3     2494.67     2380.80     67.98 o 
   8  10   3     2049.40     1851.91    182.08 o 
  -9  11   3     2190.14     1858.45    124.39 o 
  -8  11   3     1853.88     1733.17     63.94 o 
  -7  11   3      405.98      357.70     42.28 o 
  -6  11   3     6891.51     6765.25    245.65 o 
  -5  11   3     1574.35     1466.60    191.05 o 
  -4  11   3     2118.66     2006.15     39.24 o 
  -3  11   3     8466.21     8158.79    122.91 o 
  -2  11   3     3508.80     3377.56     54.91 o 
  -1  11   3     2266.72     2194.88     41.27 o 
   0  11   3    15070.13    14704.79    214.69 o 
   1  11   3     2215.50     2201.44     46.84 o 
   2  11   3     3028.33     2993.90     74.45 o 
   3  11   3     8640.21     8658.65    132.99 o 
   4  11   3      716.91      703.72     24.02 o 
   5  11   3     2139.36     2024.02     46.23 o 
   6  11   3     5886.81     5664.23    119.51 o 
   7  11   3       86.57       62.77     27.17 o 
   8  11   3     1709.02     1532.32     91.99 o 
  -8  12   3      941.61      851.61    106.37 o 
  -7  12   3     6205.83     5983.55    335.44 o 
  -6  12   3       32.36       20.21     12.49 o 
  -5  12   3     7728.47     7510.39    451.70 o 
  -4  12   3     1920.86     1894.20     41.30 o 
  -3  12   3      289.13      251.91     17.06 o 
  -2  12   3     2690.84     2644.74     50.33 o 
  -1  12   3    13933.10    13854.57    185.27 o 
   0  12   3      166.90      148.03     12.79 o 
   1  12   3    14905.35    15636.44    216.37 o 
   2  12   3     2587.56     2632.61    146.28 o 
   3  12   3      148.37      102.28     15.79 o 
   4  12   3     2689.74     2642.13     58.86 o 
   5  12   3     6576.10     6780.33    262.29 o 
   6  12   3      113.40       74.36     18.45 o 
   7  12   3     4619.32     4614.38    216.98 o 
  -8  13   3     2189.98     2075.80    191.07 o 
  -7  13   3       82.55       99.07     25.62 o 
  -6  13   3     9288.25     9413.08    655.31 o 
  -5  13   3      225.22      208.80     20.10 o 
  -4  13   3     1383.93     1333.17     35.92 o 
  -3  13   3      872.69      859.41     27.50 o 
  -2  13   3     2625.24     2639.82     53.56 o 
  -1  13   3       52.78       51.24     11.20 o 
   0  13   3    16249.63    16997.42    232.62 o 
   1  13   3       39.76       29.46     14.16 o 
   2  13   3     5224.97     5332.67     91.72 o 
   3  13   3      316.19      308.64     21.73 o 
   4  13   3     1575.24     1652.04     61.54 o 
   5  13   3      307.43      281.42     27.93 o 
   6  13   3     7356.46     7019.65    516.90 o 
   7  13   3      119.13       57.15     23.34 o 
  -7  14   3     6465.09     6108.86    674.69 o 
  -6  14   3       11.13       56.77     39.71 o 
  -5  14   3     6957.95     7293.05    271.32 o 
  -4  14   3       49.26       47.70     17.46 o 
  -3  14   3       14.62       12.81     15.37 o 
  -2  14   3        2.29       -3.84     14.16 o 
  -1  14   3     8635.80     9084.18    140.08 o 
   0  14   3       51.50       47.08     13.18 o 
   1  14   3    11667.65    12162.80    212.55 o 
   2  14   3       36.30       31.77     26.90 o 
   3  14   3       24.09       30.51     35.87 o 
   4  14   3       35.86       24.69     17.80 o 
   5  14   3     6371.93     6404.12    372.72 o 
   6  14   3        5.61        8.82     30.16 o 
  -7  15   3       55.79       22.55     25.62 o 
  -6  15   3     7387.08     7731.27    304.73 o 
  -5  15   3      115.70       45.13     43.56 o 
  -4  15   3     1521.76     1288.95    120.51 o 
  -3  15   3      410.00      381.19     26.70 o 
  -2  15   3     1448.51     1591.27     59.75 o 
  -1  15   3      423.51      391.90     23.23 o 
   0  15   3    10029.79    10638.71    212.61 o 
   1  15   3       11.03       20.50     19.21 o 
   2  15   3     3290.27     3459.79    191.22 o 
   3  15   3     1100.51     1079.63     44.86 o 
   4  15   3     1768.30     1707.60     56.42 o 
   5  15   3       58.74       10.25     37.15 o 
   6  15   3     4711.53     4260.78    154.86 o 
  -6  16   3       41.19       65.37     28.88 o 
  -5  16   3     4152.36     4244.55    136.07 o 
  -4  16   3     1587.69     1443.14     56.44 o 
  -3  16   3        0.85      -23.06     23.06 o 
  -2  16   3     1611.81     1720.76     53.11 o 
  -1  16   3     6566.96     7252.82    137.07 o 
   0  16   3       45.02       45.48     19.22 o 
   1  16   3     5500.27     5982.97    131.06 o 
   2  16   3      831.67      795.37     43.57 o 
   3  16   3       57.62       52.13     20.38 o 
   4  16   3     1279.99     1117.46     51.62 o 
   5  16   3     3133.59     2981.35    104.83 o 
  -5  17   3      771.83      653.34     43.84 o 
  -4  17   3      751.05      680.81     44.09 o 
  -3  17   3     3636.70     3875.70    117.24 o 
  -2  17   3     1373.60     1434.77     64.68 o 
  -1  17   3     1096.24     1060.81     54.80 o 
   0  17   3     5478.12     6246.81    159.89 o 
   1  17   3      210.12      200.42     43.56 o 
   2  17   3      953.99      923.49     85.87 o 
   3  17   3     3506.67     3594.25    114.24 o 
   4  17   3      488.68      441.15     40.29 o 
  -4  18   3     3563.52     3599.08    242.53 o 
  -3  18   3       28.06       48.10     28.18 o 
  -2  18   3     3995.85     4334.78    130.94 o 
  -1  18   3     2278.68     2501.75    137.22 o 
   0  18   3        0.13       -6.59     30.74 o 
   1  18   3     1082.56      951.53    151.24 o 
   2  18   3     2876.39     3247.98    132.89 o 
   3  18   3       76.38       63.07     35.01 o 
  -3  19   3     5888.40     6300.00    232.54 o 
  -2  19   3      428.88      410.39     55.09 o 
  -1  19   3     1655.56     1916.83     87.45 o 
   0  19   3      830.67      805.50     57.88 o 
   1  19   3     1414.33     1464.58     78.23 o 
   2  19   3      124.16       49.78     61.49 o 
 -10   0   4     4749.28     5048.99    264.52 o 
  -8   0   4    12804.88    13905.40    276.25 o 
  -6   0   4     4893.47     4960.29     79.71 o 
  -4   0   4    14669.50    14976.23    192.34 o 
  -2   0   4    54799.14    55943.25    761.28 o 
   0   0   4    14466.04    14473.76    232.48 o 
   2   0   4     5733.53     5717.78     92.80 o 
   4   0   4    33372.85    35355.34    552.55 o 
   6   0   4     5807.50     5819.38    126.01 o 
   8   0   4     1977.17     1900.41     74.37 o 
 -10   1   4      248.61      276.53     48.63 o 
  -9   1   4     9704.78    10431.18    216.73 o 
  -8   1   4        7.74       -2.56     19.21 o 
  -7   1   4     9347.04     9863.86    138.54 o 
  -6   1   4     1042.94     1046.66     17.15 o 
  -5   1   4       13.86       24.59      5.12 o 
  -4   1   4     1112.43     1078.55     26.93 o 
  -3   1   4    39544.84    40103.13    337.54 o 
  -2   1   4      184.35      188.71      6.15 o 
  -1   1   4    43001.79    43989.42    420.78 o 
   0   1   4     3478.68     3558.97     45.07 o 
   1   1   4        2.47       18.67      6.15 o 
   2   1   4     1944.81     2005.92     30.70 o 
   3   1   4    23554.52    23815.38    255.54 o 
   4   1   4        0.12       15.37      9.06 o 
   5   1   4    17646.27    18416.92    224.72 o 
   6   1   4      316.15      342.63     17.14 o 
   7   1   4      164.05      142.25     19.22 o 
   8   1   4      202.45      193.14     20.78 o 
   9   1   4     4492.04     4511.01    202.35 o 
 -10   2   4     2290.91     2468.65    189.80 o 
  -9   2   4      227.91      246.61     53.81 o 
  -8   2   4    11221.66    12294.17    187.99 o 
  -7   2   4     1466.78     1583.15     34.31 o 
  -6   2   4     2476.26     2413.78     60.32 o 
  -5   2   4     4986.87     5084.90     52.38 o 
  -4   2   4    12830.73    13202.90    256.78 o 
  -3   2   4     3131.90     3182.35     34.40 o 
  -2   2   4    34087.21    33753.79    556.43 o 
  -1   2   4     7806.68     8017.77    124.24 o 
   0   2   4     8555.94     8590.66    107.33 o 
   1   2   4     9114.11     9034.44    103.16 o 
   2   2   4     9382.79     9518.01    108.57 o 
   3   2   4      997.46      991.12     35.90 o 
   4   2   4    21334.30    22168.25    246.34 o 
   5   2   4     1314.97     1382.42     29.88 o 
   6   2   4     3773.05     3785.13     62.16 o 
   7   2   4     1452.24     1485.12     37.95 o 
   8   2   4     1117.95     1057.61     38.94 o 
   9   2   4      389.75      321.82    147.34 o 
 -10   3   4     1196.58     1199.59     85.88 o 
  -9   3   4     4212.45     4605.12    102.31 o 
  -8   3   4      143.73      145.25     20.50 o 
  -7   3   4     6934.75     7057.31    164.71 o 
  -6   3   4     7122.83     7218.41     97.86 o 
  -5   3   4      131.98      133.24      6.59 o 
  -4   3   4     6697.69     6527.91     79.92 o 
  -3   3   4    27226.30    27661.18    254.80 o 
  -2   3   4       22.66       36.69      4.26 o 
  -1   3   4    13320.99    12825.52    203.15 o 
   0   3   4    14454.52    14311.39    208.60 o 
   1   3   4      661.88      716.66     14.17 o 
   2   3   4    10017.43    10066.41    133.29 o 
   3   3   4    11744.46    11749.30    138.51 o 
   4   3   4       23.05       35.87      9.06 o 
   5   3   4     9369.77     9699.87    116.76 o 
   6   3   4     5981.65     6147.24    110.58 o 
   7   3   4       49.42       45.16     10.42 o 
   8   3   4     2979.64     2906.79     71.65 o 
   9   3   4     2682.29     2727.07    185.99 o 
 -10   4   4      669.67      739.82     69.61 o 
  -9   4   4      777.36      699.42     35.04 o 
  -8   4   4     5706.23     6063.79    269.91 o 
  -7   4   4     5773.13     5898.12    234.01 o 
  -6   4   4      359.04      328.13     10.87 o 
  -5   4   4    14498.93    14636.03    219.01 o 
  -4   4   4     3484.41     3446.91     42.31 o 
  -3   4   4     3426.75     3349.22     39.05 o 
  -2   4   4     8964.18     8669.68    103.37 o 
  -1   4   4    10984.56    11198.01    197.21 o 
   0   4   4     5172.85     5231.31     65.53 o 
   1   4   4    29803.70    30236.21    313.80 o 
   2   4   4     4231.67     4494.66     57.87 o 
   3   4   4     2952.23     2984.56     43.66 o 
   4   4   4     7171.11     7358.48     85.38 o 
   5   4   4     4199.07     4325.24     62.95 o 
   6   4   4     1406.29     1355.64     31.38 o 
   7   4   4     6820.44     6778.80    203.18 o 
   8   4   4      137.17      136.95     24.05 o 
   9   4   4     1684.30     1625.61    138.46 o 
 -10   5   4     2279.72     2486.57    197.49 o 
  -9   5   4     1039.31     1033.44     42.20 o 
  -8   5   4      221.40      198.06     16.65 o 
  -7   5   4     2269.23     2227.45    116.74 o 
  -6   5   4    14941.32    15213.39    270.52 o 
  -5   5   4       66.35       54.81      8.53 o 
  -4   5   4    13765.86    13452.11    143.36 o 
  -3   5   4     2073.12     1997.05     53.91 o 
  -2   5   4      514.99      525.60     14.70 o 
  -1   5   4     5022.93     4813.14     69.55 o 
   0   5   4    23305.85    23080.28    400.46 o 
   1   5   4       61.91       65.93     14.09 o 
   2   5   4    20729.32    20942.19    248.33 o 
   3   5   4     2937.45     2996.21     46.28 o 
   4   5   4      513.71      538.41     16.31 o 
   5   5   4     2058.21     2088.35     38.10 o 
   6   5   4     9636.03     9655.11    152.05 o 
   7   5   4       13.46       22.37     13.50 o 
   8   5   4     6674.02     6426.85    343.20 o 
   9   5   4      490.49      558.64     82.00 o 
 -10   6   4      140.11      139.89     51.16 o 
  -9   6   4     1488.75     1433.53     53.58 o 
  -8   6   4      295.14      269.29     11.83 o 
  -7   6   4     5407.16     5448.59    272.48 o 
  -6   6   4        3.45       18.79      8.97 o 
  -5   6   4    26651.36    26543.09    285.13 o 
  -4   6   4      209.33      234.94     10.43 o 
  -3   6   4     4616.94     4526.44     72.04 o 
  -2   6   4       20.04       18.67      6.15 o 
  -1   6   4    13036.84    13150.77    385.46 o 
   0   6   4     1564.31     1699.42     32.07 o 
   1   6   4    34246.11    34773.39    397.22 o 
   2   6   4        8.15       33.02      8.00 o 
   3   6   4     7152.97     7405.59    104.35 o 
   4   6   4      857.65      842.48     33.33 o 
   5   6   4     3481.86     3420.04     53.54 o 
   6   6   4       86.09      103.38     42.27 o 
   7   6   4     8331.78     8378.55    168.58 o 
   8   6   4        8.06        9.46     21.73 o 
 -10   7   4     3580.23     3662.25    220.71 o 
  -9   7   4       45.78       -1.60     19.77 o 
  -8   7   4       93.41       90.06     11.82 o 
  -7   7   4        1.42       -5.12      7.29 o 
  -6   7   4    14284.77    14533.09    226.28 o 
  -5   7   4       54.76       46.95     12.81 o 
  -4   7   4    16060.61    15703.57    179.94 o 
  -3   7   4      335.34      342.03     12.30 o 
  -2   7   4       11.03       44.96     14.09 o 
  -1   7   4        6.55       11.53     14.09 o 
   0   7   4    23815.88    23842.04    437.28 o 
   1   7   4        0.68        9.88      6.40 o 
   2   7   4    21711.71    22403.49    294.71 o 
   3   7   4      216.73      237.52     20.50 o 
   4   7   4      146.11      145.68     26.90 o 
   5   7   4       15.88        9.55     21.78 o 
   6   7   4     6219.29     6414.65    307.27 o 
   7   7   4       73.51       42.20     15.32 o 
   8   7   4     6939.70     6828.20    335.51 o 
  -9   8   4     1091.56     1049.44     55.91 o 
  -8   8   4      934.45      888.33     57.67 o 
  -7   8   4     2960.43     2835.28    164.25 o 
  -6   8   4      343.80      274.04     21.78 o 
  -5   8   4    22415.46    22061.73    257.96 o 
  -4   8   4      670.98      587.08     17.94 o 
  -3   8   4     6290.00     6017.43     75.23 o 
  -2   8   4     2426.39     2359.30     51.34 o 
  -1   8   4     7594.53     7654.98    124.83 o 
   0   8   4       54.13       49.28      8.90 o 
   1   8   4    23350.98    23633.70    284.55 o 
   2   8   4     1259.33     1227.37     28.06 o 
   3   8   4     5592.83     5759.31     86.04 o 
   4   8   4     1296.38     1230.98     42.31 o 
   5   8   4     2645.33     2561.04     83.40 o 
   6   8   4      311.01      288.69     18.96 o 
   7   8   4     6948.72     7156.13    380.57 o 
   8   8   4      232.02      225.22     27.93 o 
  -9   9   4     1509.30     1351.47     92.30 o 
  -8   9   4      382.48      369.57     28.19 o 
  -7   9   4     1056.46     1019.36     35.89 o 
  -6   9   4     6928.33     6720.86    316.47 o 
  -5   9   4      189.86      175.83     15.37 o 
  -4   9   4    12634.53    12045.80    136.29 o 
  -3   9   4      744.93      665.26     18.46 o 
  -2   9   4      194.53      200.93      9.17 o 
  -1   9   4     4136.72     4051.66     70.61 o 
   0   9   4    12243.52    12200.13    359.63 o 
   1   9   4      295.34      311.26     13.50 o 
   2   9   4    14161.37    14537.03    503.53 o 
   3   9   4     4678.24     4843.20     97.67 o 
   4   9   4      133.93      137.59     29.46 o 
   5   9   4     1868.61     1887.01    100.03 o 
   6   9   4     4244.75     4322.54    351.82 o 
   7   9   4       68.84       56.64     23.66 o 
   8   9   4     4156.18     3778.85    213.07 o 
  -9  10   4      410.28      318.24     49.25 o 
  -8  10   4     3858.04     3898.53    238.74 o 
  -7  10   4     2158.93     2082.15     82.08 o 
  -6  10   4      663.82      585.22     42.29 o 
  -5  10   4     8161.84     8005.54    262.68 o 
  -4  10   4     1804.73     1741.58     31.79 o 
  -3  10   4     2695.41     2435.99     41.25 o 
  -2  10   4     9629.42     9412.65    196.11 o 
  -1  10   4     2058.93     1972.52     39.42 o 
   0  10   4     3252.97     3152.46     51.71 o 
   1  10   4    12654.73    12660.64    166.92 o 
   2  10   4     2656.10     2553.14     97.54 o 
   3  10   4     2886.07     2955.60     55.16 o 
   4  10   4     4935.92     5100.98    149.05 o 
   5  10   4      976.29      981.06     60.24 o 
   6  10   4      719.42      741.03     30.65 o 
   7  10   4     3787.81     3429.73    405.57 o 
  -9  11   4     2694.04     2630.57    119.55 o 
  -8  11   4       95.06       73.20     74.30 o 
  -7  11   4     3250.45     3146.37    257.93 o 
  -6  11   4     1705.18     1637.13     98.73 o 
  -5  11   4      102.41       88.32     12.81 o 
  -4  11   4     3231.66     3113.11     54.80 o 
  -3  11   4     7310.13     7087.95     98.30 o 
  -2  11   4       72.53       59.93     11.67 o 
  -1  11   4     9699.22     9461.15    141.15 o 
   0  11   4     3359.79     3470.23    169.49 o 
   1  11   4      289.15      276.90     37.16 o 
   2  11   4     4157.78     4387.38    124.60 o 
   3  11   4     5837.18     5978.17    108.08 o 
   4  11   4      147.30      128.54     39.71 o 
   5  11   4     5106.14     5382.91    140.03 o 
   6  11   4     1838.95     1750.96     65.20 o 
   7  11   4        8.94       12.49     26.36 o 
  -8  12   4     5543.45     5313.19    163.93 o 
  -7  12   4      288.66      276.47     22.09 o 
  -6  12   4     1497.64     1425.15    135.90 o 
  -5  12   4      982.85      946.96     87.16 o 
  -4  12   4     3256.15     3067.67     86.00 o 
  -3  12   4      130.58      105.08     11.20 o 
  -2  12   4    15250.59    15614.32    210.63 o 
  -1  12   4      766.61      747.61     27.01 o 
   0  12   4     2610.03     2602.36     58.58 o 
   1  12   4     1905.21     1847.52     41.17 o 
   2  12   4     3658.21     3836.97    100.15 o 
   3  12   4      263.30      229.11     38.44 o 
   4  12   4     7633.58     7684.64    247.03 o 
   5  12   4      214.58      206.20     32.03 o 
   6  12   4     1582.02     1522.58    141.02 o 
   7  12   4      985.95      895.02     62.48 o 
  -8  13   4        3.49      -24.13     24.13 o 
  -7  13   4     4784.88     4523.51    391.65 o 
  -6  13   4      251.34      224.31     23.06 o 
  -5  13   4       12.53       29.99     13.49 o 
  -4  13   4       91.79      106.74     14.09 o 
  -3  13   4     8919.19     9101.92    167.43 o 
  -2  13   4       33.17       22.69     12.30 o 
  -1  13   4     7415.51     7396.72    244.53 o 
   0  13   4      209.44      217.38     17.85 o 
   1  13   4        3.67       45.47     13.18 o 
   2  13   4       50.44       33.07     51.24 o 
   3  13   4     5972.87     6100.69    191.53 o 
   4  13   4        5.51       -4.79     19.40 o 
   5  13   4     7725.63     7421.17    206.70 o 
   6  13   4       71.89       90.08     37.15 o 
  -7  14   4        9.85      -22.74     47.40 o 
  -6  14   4     2061.79     1925.21     71.81 o 
  -5  14   4        0.45      -15.60     16.25 o 
  -4  14   4     2832.77     2730.34     58.28 o 
  -3  14   4        5.11        8.37      9.63 o 
  -2  14   4    12918.74    13194.31    401.44 o 
  -1  14   4       32.91       43.04     17.05 o 
   0  14   4     1462.05     1612.88     49.64 o 
   1  14   4       24.58       57.37     26.90 o 
   2  14   4     1479.54     1480.25     48.13 o 
   3  14   4       58.54       45.56     18.08 o 
   4  14   4     8386.46     8702.12    247.05 o 
   5  14   4       15.78      -19.91     58.93 o 
   6  14   4     2142.05     2167.80    113.37 o 
  -7  15   4     3333.51     3243.65    100.40 o 
  -6  15   4      148.24      142.24     26.69 o 
  -5  15   4       53.82       66.12     20.38 o 
  -4  15   4      338.49      344.82     33.31 o 
  -3  15   4     5967.83     5983.78    147.80 o 
  -2  15   4       12.95       26.19     16.65 o 
  -1  15   4     8213.57     8563.49    276.70 o 
   0  15   4      499.78      475.85     51.25 o 
   1  15   4      211.55      162.19     18.33 o 
   2  15   4      401.40      392.96     29.00 o 
   3  15   4     3819.25     3818.99    123.22 o 
   4  15   4        0.18        5.65     25.12 o 
   5  15   4     4486.36     4274.78    162.92 o 
  -6  16   4      976.73      881.47     50.26 o 
  -5  16   4     1994.97     1987.91     75.73 o 
  -4  16   4     1880.33     1778.91     66.36 o 
  -3  16   4      456.03      455.58     43.56 o 
  -2  16   4     7703.46     8074.99    308.72 o 
  -1  16   4      595.49      569.16     32.62 o 
   0  16   4     2406.69     2424.51     75.26 o 
   1  16   4      954.08      862.47     69.21 o 
   2  16   4      533.29      497.65     37.43 o 
   3  16   4      366.79      371.19     40.50 o 
   4  16   4     4442.95     4820.27    170.17 o 
  -5  17   4       22.42       26.81     38.17 o 
  -4  17   4     2452.34     2476.22     96.69 o 
  -3  17   4     2590.50     2705.23    116.72 o 
  -2  17   4       81.57        1.59     65.33 o 
  -1  17   4     3668.03     3867.99    110.38 o 
   0  17   4     1756.60     1822.18     71.80 o 
   1  17   4        9.96       24.16     37.15 o 
   2  17   4     2057.03     2158.36     88.48 o 
   3  17   4     2858.64     2846.37    108.96 o 
   4  17   4        9.71       50.39     33.65 o 
  -4  18   4      489.85      556.78     56.08 o 
  -3  18   4      983.21      940.26     59.09 o 
  -2  18   4     1645.93     1698.06    103.84 o 
  -1  18   4      521.21      649.59     50.49 o 
   0  18   4      474.89      493.34     62.78 o 
   1  18   4     4021.90     4449.74    137.92 o 
   2  18   4     1156.07     1117.16     60.54 o 
  -2  19   4        0.96       57.10     40.73 o 
  -1  19   4      477.13      448.37     47.33 o 
   0  19   4     2797.04     2783.06    115.26 o 
   1  19   4       49.14       32.91     35.29 o 
  -9   0   5     9084.88     9845.20    252.31 o 
  -7   0   5      216.87      194.74     10.25 o 
  -5   0   5    24929.81    25709.23    305.72 o 
  -3   0   5    12901.54    12291.88    189.43 o 
  -1   0   5     1116.02     1321.05     33.35 o 
   1   0   5    34297.47    35161.23    540.74 o 
   3   0   5    24792.00    24893.02    407.83 o 
   5   0   5       72.32       64.05     17.93 o 
   7   0   5     6192.78     6336.91    174.81 o 
 -10   1   5     8904.41    10082.30    320.71 o 
  -9   1   5      178.05      133.07     18.96 o 
  -8   1   5     1322.70     1381.06     35.32 o 
  -7   1   5     1412.09     1428.35     23.57 o 
  -6   1   5     6078.11     6134.51     65.50 o 
  -5   1   5      711.42      724.80     13.50 o 
  -4   1   5    28217.66    28848.85    247.77 o 
  -3   1   5      133.47      145.71      8.00 o 
  -2   1   5    10910.94    10748.72    139.96 o 
  -1   1   5     1798.72     1756.89     25.22 o 
   0   1   5    12173.47    12229.05    135.23 o 
   1   1   5     1367.88     1490.93     25.20 o 
   2   1   5    27091.81    27176.54    288.46 o 
   3   1   5      205.03      220.35     16.66 o 
   4   1   5     7383.95     7552.60    104.72 o 
   5   1   5     1819.80     1708.98     38.09 o 
   6   1   5     1106.76     1070.96     41.02 o 
   7   1   5      321.73      287.88     20.78 o 
   8   1   5     8408.64     8776.98    239.15 o 
 -10   2   5        6.43      -19.55     44.13 o 
  -9   2   5     4100.91     4433.75    101.17 o 
  -8   2   5     3380.52     3681.45     74.53 o 
  -7   2   5      189.12      196.42      8.97 o 
  -6   2   5     3820.28     3955.60     46.08 o 
  -5   2   5    18065.27    18524.54    241.66 o 
  -4   2   5       12.43       24.34      4.58 o 
  -3   2   5    20651.60    20668.14    210.36 o 
  -2   2   5     5993.23     5958.17     67.47 o 
  -1   2   5      487.56      572.20     12.30 o 
   0   2   5     9065.37     9257.64    147.44 o 
   1   2   5    23486.79    24140.28    255.89 o 
   2   2   5      483.28      556.48     16.31 o 
   3   2   5    19146.98    19588.86    218.55 o 
   4   2   5     4259.60     4316.75     75.81 o 
   5   2   5       61.75       50.63     28.18 o 
   6   2   5     2403.74     2360.60     52.52 o 
   7   2   5     5267.62     5395.21     97.66 o 
   8   2   5      102.49       53.14     27.69 o 
 -10   3   5     3096.19     3295.71    148.82 o 
  -9   3   5      910.11      859.62     44.19 o 
  -8   3   5      876.60      891.57     31.37 o 
  -7   3   5     8518.31     9005.36    105.79 o 
  -6   3   5     3238.70     3232.25     43.12 o 
  -5   3   5     1861.59     1888.21     27.04 o 
  -4   3   5    20714.13    21644.27    200.87 o 
  -3   3   5     3756.00     3675.46     73.28 o 
  -2   3   5     6518.01     6741.72     88.85 o 
  -1   3   5    17611.37    17634.92    210.21 o 
   0   3   5     5597.16     5724.74     77.78 o 
   1   3   5    11216.36    11577.03    129.40 o 
   2   3   5    17407.59    17723.16    193.74 o 
   3   3   5     1004.51     1050.56     23.36 o 
   4   3   5     3359.42     3401.87     55.22 o 
   5   3   5     7994.12     8220.95    109.48 o 
   6   3   5     1402.95     1443.03     38.70 o 
   7   3   5     1855.36     1751.15     46.00 o 
   8   3   5     3913.31     3773.09    135.56 o 
 -10   4   5       69.68      127.00     44.14 o 
  -9   4   5     1467.19     1433.87     75.64 o 
  -8   4   5     7124.29     7649.73    290.69 o 
  -7   4   5       14.79       16.65      6.59 o 
  -6   4   5     8546.31     8703.47     99.51 o 
  -5   4   5     5577.02     5618.13     93.91 o 
  -4   4   5        7.73       28.18      6.15 o 
  -3   4   5    10445.41    10143.54    106.88 o 
  -2   4   5    26973.29    27990.80    374.58 o 
  -1   4   5      151.24      142.54      8.53 o 
   0   4   5    16819.43    17190.43    195.17 o 
   1   4   5     7470.92     7637.37    101.90 o 
   2   4   5      114.18      116.82      9.84 o 
   3   4   5     7786.57     7996.31     94.64 o 
   4   4   5     6718.10     6831.30     84.51 o 
   5   4   5        6.42       33.31     16.65 o 
   6   4   5     5870.88     5936.42    103.95 o 
   7   4   5     2553.24     2426.27     65.42 o 
   8   4   5      167.93      130.38     28.31 o 
 -10   5   5     1043.63     1099.06    144.82 o 
  -9   5   5     1777.69     1879.51    116.68 o 
  -8   5   5      584.22      533.57     16.66 o 
  -7   5   5    12020.65    12398.59    148.40 o 
  -6   5   5      759.36      721.87     41.01 o 
  -5   5   5     4256.79     4230.19     57.93 o 
  -4   5   5     6179.23     6178.08     71.74 o 
  -3   5   5     5197.40     4944.28    102.94 o 
  -2   5   5       89.72       80.37     11.53 o 
  -1   5   5    24985.99    25148.07    485.12 o 
   0   5   5     2377.23     2407.75     40.82 o 
   1   5   5     7314.19     7484.28     94.82 o 
   2   5   5     2537.88     2530.34     38.75 o 
   3   5   5     3504.83     3681.29     53.38 o 
   4   5   5     1174.22     1196.09     26.24 o 
   5   5   5    12402.09    12837.82    158.81 o 
   6   5   5      430.74      422.45     23.35 o 
   7   5   5     3075.96     3000.30     94.95 o 
   8   5   5     1006.81      892.72     51.63 o 
 -10   6   5      100.21       97.36     58.93 o 
  -9   6   5      183.53      218.02     39.18 o 
  -8   6   5     8086.77     8427.81    383.45 o 
  -7   6   5       95.83       76.85     12.81 o 
  -6   6   5    12283.73    12620.41    146.12 o 
  -5   6   5      923.80      913.03     20.86 o 
  -4   6   5       26.27       50.27      8.00 o 
  -3   6   5      358.23      338.84     21.78 o 
  -2   6   5    22405.43    22776.43    369.61 o 
  -1   6   5       47.82       61.69     16.65 o 
   0   6   5    16825.15    16757.01    256.10 o 
   1   6   5      203.58      223.89     17.94 o 
   2   6   5      164.74      191.81     11.67 o 
   3   6   5     1636.44     1662.78     52.58 o 
   4   6   5    12196.30    12536.41    204.05 o 
   5   6   5        5.69        1.97     11.67 o 
   6   6   5     7573.90     8014.82    217.42 o 
   7   6   5      125.32      127.05     18.96 o 
   8   6   5      146.98      153.59     44.84 o 
  -9   7   5     3124.79     3051.02    143.70 o 
  -8   7   5       40.08       43.62     11.53 o 
  -7   7   5     8532.97     8604.85    113.11 o 
  -6   7   5      414.32      391.52     15.13 o 
  -5   7   5     4514.38     4297.96     61.11 o 
  -4   7   5       21.95       37.55      9.06 o 
  -3   7   5     4712.01     4185.07     70.72 o 
  -2   7   5      235.55      255.87     15.32 o 
  -1   7   5    29609.01    29697.87    706.29 o 
   0   7   5       41.33       67.50     12.68 o 
   1   7   5     5914.13     6098.20    139.00 o 
   2   7   5      225.24      249.91     14.16 o 
   3   7   5     3642.00     3809.39     61.08 o 
   4   7   5        7.00       10.89     11.53 o 
   5   7   5    14272.82    14673.18    370.79 o 
   6   7   5       15.44       16.28     15.37 o 
   7   7   5     3503.43     3283.26    170.68 o 
   8   7   5       17.95       43.55     28.18 o 
  -9   8   5      514.13      526.93     46.13 o 
  -8   8   5     7667.09     7591.73    204.51 o 
  -7   8   5      146.25      131.30     30.75 o 
  -6   8   5     7801.03     7731.06    126.14 o 
  -5   8   5     1751.47     1694.78     38.47 o 
  -4   8   5      877.65      861.35     21.53 o 
  -3   8   5     1458.32     1380.94     28.85 o 
  -2   8   5    16714.55    17179.71    573.59 o 
  -1   8   5       62.74       62.19     10.25 o 
   0   8   5    19179.34    19203.96    446.01 o 
   1   8   5     1305.58     1324.67     32.64 o 
   2   8   5       42.43       52.88     10.86 o 
   3   8   5      758.67      696.21     24.02 o 
   4   8   5    10278.61    10792.36    158.60 o 
   5   8   5       91.69       63.09     13.50 o 
   6   8   5     6112.35     6053.34    326.45 o 
   7   8   5      228.88      151.06     47.40 o 
   8   8   5       28.19       28.18     38.43 o 
  -9   9   5     2491.63     2275.40    221.88 o 
  -8   9   5      274.40      243.97     39.72 o 
  -7   9   5     6224.35     6254.75    101.63 o 
  -6   9   5      800.26      691.84     29.48 o 
  -5   9   5     1098.34     1034.55     24.61 o 
  -4   9   5     6845.54     6779.34    286.99 o 
  -3   9   5     4715.13     4786.74    116.96 o 
  -2   9   5     1327.19     1231.78     38.47 o 
  -1   9   5    16836.45    17146.33    268.52 o 
   0   9   5      409.43      387.28     17.46 o 
   1   9   5     4558.47     4629.57     85.63 o 
   2   9   5     4321.70     4489.21    110.49 o 
   3   9   5     2274.72     2343.80     88.52 o 
   4   9   5     3122.59     3048.29     83.42 o 
   5   9   5     7724.74     7697.98    252.18 o 
   6   9   5      185.28      163.78     18.96 o 
   7   9   5     1915.44     1859.29    141.04 o 
  -9  10   5     1823.58     1688.13     81.50 o 
  -8  10   5     4194.54     4120.97    154.05 o 
  -7  10   5      123.86      130.87     16.65 o 
  -6  10   5     3887.66     3728.93     67.65 o 
  -5  10   5     7946.83     7842.87    107.14 o 
  -4  10   5      519.36      487.44     18.45 o 
  -3  10   5     8058.02     8015.95    171.30 o 
  -2  10   5     6371.59     6231.43    115.45 o 
  -1  10   5       23.19       18.73     14.16 o 
   0  10   5     5500.11     5504.64    183.89 o 
   1  10   5     4478.56     4687.51     97.65 o 
   2  10   5       83.34       58.52     20.50 o 
   3  10   5     5106.11     5183.37     89.29 o 
   4  10   5     4119.47     4230.39    130.98 o 
   5  10   5      228.09      190.55     20.78 o 
   6  10   5     3233.93     3157.44    243.80 o 
   7  10   5     1621.51     1351.01    114.10 o 
  -8  11   5     1071.11      962.77    152.52 o 
  -7  11   5     2649.54     2514.76     60.37 o 
  -6  11   5     2401.22     2353.24     48.87 o 
  -5  11   5      563.06      490.91     21.78 o 
  -4  11   5     8537.54     9071.30    213.77 o 
  -3  11   5     1482.60     1370.47     38.47 o 
  -2  11   5     2559.84     2509.91    134.73 o 
  -1  11   5     3626.74     3716.84     76.40 o 
   0  11   5      875.46      825.06     27.02 o 
   1  11   5      591.48      546.48     64.07 o 
   2  11   5    10674.16    10978.24    205.04 o 
   3  11   5     1528.63     1513.03     60.26 o 
   4  11   5     3046.28     3059.48    111.64 o 
   5  11   5     2672.99     2591.15    116.74 o 
   6  11   5     1160.45     1023.92     87.16 o 
   7  11   5      566.02      555.89     56.54 o 
  -8  12   5      674.94      528.53    133.27 o 
  -7  12   5       65.57       46.33     20.85 o 
  -6  12   5     1000.66      906.43     69.21 o 
  -5  12   5     4741.93     4744.14     92.48 o 
  -4  12   5      113.13       72.05     12.79 o 
  -3  12   5     8691.72     8732.92    151.13 o 
  -2  12   5     1830.86     1752.27     51.30 o 
  -1  12   5      164.60      133.92     18.96 o 
   0  12   5     1425.76     1439.20     43.62 o 
   1  12   5     9178.24     9646.91    204.84 o 
   2  12   5      102.28       46.73     17.46 o 
   3  12   5     5671.22     5833.15    132.51 o 
   4  12   5      958.71      943.62     62.80 o 
   5  12   5        4.20      -27.10     44.83 o 
   6  12   5      648.13      532.09     50.49 o 
  -7  13   5       92.10       55.80     26.90 o 
  -6  13   5     2278.66     2239.03    115.43 o 
  -5  13   5      171.17      133.34     15.49 o 
  -4  13   5     6288.57     6486.20    334.25 o 
  -3  13   5      403.44      344.77     28.19 o 
  -2  13   5     2616.40     2664.20    105.21 o 
  -1  13   5     1039.40     1073.31     46.79 o 
   0  13   5     2873.21     2874.51     81.37 o 
   1  13   5      134.53      148.10     51.24 o 
   2  13   5    11935.57    11999.46    482.38 o 
   3  13   5       37.29       14.86     21.32 o 
   4  13   5     1818.43     1958.92    126.94 o 
   5  13   5      256.98      182.22     51.25 o 
   6  13   5     1049.87      923.28     74.52 o 
  -7  14   5      235.69      201.97     30.17 o 
  -6  14   5       16.89       18.30     61.49 o 
  -5  14   5     5847.73     5888.42    267.27 o 
  -4  14   5        0.17        9.39     13.75 o 
  -3  14   5     6907.49     6825.72    246.91 o 
  -2  14   5        7.17       -3.59     43.55 o 
  -1  14   5       87.30       91.50     48.68 o 
   0  14   5       11.56       21.65     24.34 o 
   1  14   5     8457.26     8683.42    347.52 o 
   2  14   5       23.51        6.15     15.37 o 
   3  14   5     4708.29     4853.43    152.43 o 
   4  14   5        5.24       30.12     29.85 o 
   5  14   5        1.71        8.38     57.64 o 
  -6  15   5     2195.21     1968.10    187.23 o 
  -5  15   5      104.87       72.65     33.31 o 
  -4  15   5     6728.50     7124.90    222.40 o 
  -3  15   5       86.08       73.93     18.45 o 
  -2  15   5     2062.79     1981.76     71.82 o 
  -1  15   5      791.22      797.25     56.39 o 
   0  15   5     2304.76     2356.58     67.57 o 
   1  15   5      155.71      151.77     26.90 o 
   2  15   5     6141.92     6509.25    192.77 o 
   3  15   5      119.00      157.44     47.40 o 
   4  15   5     1210.65     1198.34     69.77 o 
   5  15   5      193.12      263.90     66.62 o 
  -5  16   5     4073.65     4276.75    162.32 o 
  -4  16   5        4.91      -22.59     22.59 o 
  -3  16   5     3492.53     3659.37    110.66 o 
  -2  16   5     1126.14     1127.10     60.24 o 
  -1  16   5       60.86       75.58     28.99 o 
   0  16   5     2091.48     2246.73     83.62 o 
   1  16   5     3683.64     4013.54    130.68 o 
   2  16   5        1.10       11.39     40.99 o 
   3  16   5     3188.11     3423.44    131.53 o 
   4  16   5      709.27      633.37     55.39 o 
  -4  17   5     2841.55     2720.66    194.98 o 
  -3  17   5      679.90      657.76     83.29 o 
  -2  17   5      361.70      371.84     34.28 o 
  -1  17   5     2921.28     3134.12    111.39 o 
   0  17   5      991.65     1047.74     60.21 o 
   1  17   5      835.81      781.34    116.62 o 
   2  17   5     3580.06     3744.45    151.63 o 
   3  17   5      380.53      378.12     51.05 o 
  -3  18   5      959.50      863.22    111.50 o 
  -2  18   5     2701.72     2912.98    105.21 o 
  -1  18   5       63.57      107.60     34.42 o 
   0  18   5     2437.07     2518.45     94.26 o 
   1  18   5     1358.86     1223.81     64.18 o 
 -10   0   6     1240.36     1320.21    112.79 o 
  -8   0   6     2002.42     2051.91     64.12 o 
  -6   0   6    23464.63    24899.84    309.72 o 
  -4   0   6     4773.37     4786.32     84.87 o 
  -2   0   6     9940.50     9620.41    139.61 o 
   0   0   6    33628.58    34530.63    528.07 o 
   2   0   6     7551.16     7859.07    144.35 o 
   4   0   6     4046.90     4087.22     95.05 o 
   6   0   6    11173.71    11158.63    270.72 o 
   8   0   6     2136.77     1828.59    102.59 o 
 -10   1   6      134.42      143.78     43.56 o 
  -9   1   6      133.53      122.93     28.88 o 
  -8   1   6      434.96      394.65     15.38 o 
  -7   1   6     9258.76     9713.92    110.43 o 
  -6   1   6        0.08       13.83      4.26 o 
  -5   1   6    18116.33    18985.97    196.84 o 
  -4   1   6      816.35      830.74     18.46 o 
  -3   1   6       89.52      119.43     10.25 o 
  -2   1   6       82.37       78.67      6.41 o 
  -1   1   6    22020.91    22862.92    243.49 o 
   0   1   6       47.39       91.69     12.81 o 
   1   1   6    17121.16    17348.11    201.25 o 
   2   1   6     1077.34     1161.74     28.06 o 
   3   1   6      809.00      792.25     23.56 o 
   4   1   6     1420.48     1456.97     47.44 o 
   5   1   6     7968.33     8073.04    127.40 o 
   6   1   6       77.37      103.21     19.68 o 
   7   1   6     7425.21     7352.36    146.50 o 
   8   1   6      201.16      110.95     28.04 o 
 -10   2   6      752.74      704.82     64.32 o 
  -9   2   6     1588.91     1598.50     63.95 o 
  -8   2   6     2622.31     2557.92     44.20 o 
  -7   2   6      242.91      238.04     11.53 o 
  -6   2   6    17203.28    18076.75    183.22 o 
  -5   2   6      486.84      486.62     19.22 o 
  -4   2   6     3958.83     3910.47     51.20 o 
  -3   2   6     6334.88     6374.34    132.66 o 
  -2   2   6     3485.25     3234.52    125.93 o 
  -1   2   6       34.91       32.71     11.53 o 
   0   2   6    22092.88    22730.35    257.72 o 
   1   2   6     1358.17     1427.89     34.63 o 
   2   2   6     8170.35     8452.45    104.55 o 
   3   2   6     2930.29     2955.15     47.88 o 
   4   2   6     2601.40     2611.43     50.81 o 
   5   2   6     1469.03     1442.72     38.95 o 
   6   2   6     7388.16     7608.53    125.44 o 
   7   2   6       94.01       47.74     17.93 o 
   8   2   6     1157.48      953.59     57.89 o 
 -10   3   6     1391.40     1315.19     84.28 o 
  -9   3   6      482.26      474.38     74.32 o 
  -8   3   6     2715.43     2777.71     61.58 o 
  -7   3   6     6701.42     6847.03     87.73 o 
  -6   3   6        4.06        2.56      7.25 o 
  -5   3   6     5807.88     6010.51    101.62 o 
  -4   3   6     6265.93     6310.30    155.76 o 
  -3   3   6      341.32      365.00     23.06 o 
  -2   3   6     8329.68     8504.39     99.10 o 
  -1   3   6    11926.76    12103.32    143.72 o 
   0   3   6      410.33      460.21     12.79 o 
   1   3   6    11161.33    11099.25    129.96 o 
   2   3   6     4972.37     5157.92     69.04 o 
   3   3   6      105.41       93.02     12.30 o 
   4   3   6     4521.23     4578.19     67.16 o 
   5   3   6     3249.37     3348.57     70.59 o 
   6   3   6      113.40      128.11     17.85 o 
   7   3   6     4381.12     4150.37    164.34 o 
   8   3   6     1458.95     1307.39     93.58 o 
 -10   4   6      383.43      320.15     56.40 o 
  -9   4   6     4613.33     5112.07    156.73 o 
  -8   4   6     1734.00     1710.23     34.94 o 
  -7   4   6     1344.35     1345.00     26.48 o 
  -6   4   6     4166.84     4245.43     57.37 o 
  -5   4   6     2564.10     2529.21     60.32 o 
  -4   4   6     1269.34     1268.18     21.76 o 
  -3   4   6    19175.10    19645.84    236.79 o 
  -2   4   6     2005.41     1788.56     80.84 o 
  -1   4   6     4345.24     4504.10     62.72 o 
   0   4   6    10871.76    10942.97    133.47 o 
   1   4   6     1580.63     1607.09     26.49 o 
   2   4   6     2383.28     2492.00     40.08 o 
   3   4   6     9658.02    10118.53    122.07 o 
   4   4   6     2146.83     2171.88     67.99 o 
   5   4   6     1544.69     1590.17     40.05 o 
   6   4   6     3852.84     3874.12    125.80 o 
   7   4   6      553.80      472.12     38.68 o 
   8   4   6      597.31      480.72     76.75 o 
 -10   5   6     3563.11     4083.09    205.31 o 
  -9   5   6      114.26       87.11     30.75 o 
  -8   5   6     5021.23     5175.45    140.01 o 
  -7   5   6     2083.60     2020.00     35.58 o 
  -6   5   6        2.42       -7.25      7.25 o 
  -5   5   6      714.58      740.84     17.15 o 
  -4   5   6     8998.27     9029.71    114.77 o 
  -3   5   6      131.12      110.09     11.53 o 
  -2   5   6    19163.20    19678.33    284.95 o 
  -1   5   6     5068.12     5103.57     92.62 o 
   0   5   6      457.81      522.81     35.88 o 
   1   5   6     2828.33     2832.96     46.27 o 
   2   5   6    13822.61    14321.13    171.30 o 
   3   5   6      412.62      407.32     24.35 o 
   4   5   6     9171.71     9366.72    182.96 o 
   5   5   6     1417.02     1375.77     57.69 o 
   6   5   6      126.66      125.57     17.85 o 
   7   5   6     1363.37     1229.88     67.00 o 
   8   5   6     2674.99     2442.12    159.05 o 
  -9   6   6     8014.61     8537.79    293.25 o 
  -8   6   6      343.68      320.51     16.93 o 
  -7   6   6     1818.86     1756.30     51.29 o 
  -6   6   6      268.56      235.30     14.09 o 
  -5   6   6     4615.58     4670.02     61.07 o 
  -4   6   6      380.12      360.28     12.68 o 
  -3   6   6    17683.62    18012.52    621.83 o 
  -2   6   6     1427.83     1371.92     28.34 o 
  -1   6   6     5714.52     5694.75    214.90 o 
   0   6   6     1967.83     2066.86     64.15 o 
   1   6   6     5103.89     5331.19     97.73 o 
   2   6   6       12.88        1.28     10.87 o 
   3   6   6    16842.84    17603.18    228.08 o 
   4   6   6      580.74      588.28     22.60 o 
   5   6   6     3405.80     3428.85    163.01 o 
   6   6   6      567.47      527.58     34.60 o 
   7   6   6      711.20      640.88     40.73 o 
  -9   7   6       25.28       23.06     38.43 o 
  -8   7   6     5831.61     5800.34    136.21 o 
  -7   7   6      133.94      113.73     12.79 o 
  -6   7   6       82.72       76.48      9.84 o 
  -5   7   6        0.48        3.84      9.06 o 
  -4   7   6    14578.95    14141.86    172.18 o 
  -3   7   6      462.42      464.84     30.75 o 
  -2   7   6    15786.22    16587.74    223.55 o 
  -1   7   6      170.49      203.14     15.32 o 
   0   7   6      104.99      112.49     15.32 o 
   1   7   6      107.28       88.41     14.49 o 
   2   7   6    12950.08    13471.76    205.50 o 
   3   7   6      113.54      128.51     13.50 o 
   4   7   6    13051.16    13366.17    223.37 o 
   5   7   6       31.27       33.31     19.21 o 
   6   7   6      168.40      122.98     21.73 o 
   7   7   6        1.60       14.73     30.74 o 
  -9   8   6     6586.90     6585.09    267.31 o 
  -8   8   6      236.72      199.01     21.03 o 
  -7   8   6     1436.23     1431.53     33.68 o 
  -6   8   6      383.49      342.91     16.01 o 
  -5   8   6     8161.39     7960.40    106.67 o 
  -4   8   6      338.66      314.13     15.38 o 
  -3   8   6    18122.81    18645.14    255.85 o 
  -2   8   6        3.52       11.53     14.09 o 
  -1   8   6     5254.22     5255.54    135.02 o 
   0   8   6     1623.33     1606.07     36.14 o 
   1   8   6     3979.81     4130.81     95.06 o 
   2   8   6       18.25       39.61     11.53 o 
   3   8   6    12274.58    12804.16    173.43 o 
   4   8   6       10.97       24.24     11.53 o 
   5   8   6     3122.61     3065.35     91.11 o 
   6   8   6      247.90      210.61     23.55 o 
   7   8   6      817.01      732.64     65.36 o 
  -9   9   6        1.82       20.50     46.11 o 
  -8   9   6     3204.34     3254.73    151.40 o 
  -7   9   6     1238.67     1148.79     41.02 o 
  -6   9   6       80.59       80.23     11.67 o 
  -5   9   6     2247.41     2223.72     41.23 o 
  -4   9   6    13734.27    13690.29    324.36 o 
  -3   9   6      136.08      108.16     14.49 o 
  -2   9   6    12126.43    12188.97    162.57 o 
  -1   9   6     2299.27     2271.44     64.15 o 
   0   9   6      100.65      119.92     32.03 o 
   1   9   6     3796.32     3963.25    104.02 o 
   2   9   6     7933.07     8169.25    133.60 o 
   3   9   6       14.56       -7.21     14.16 o 
   4   9   6     7729.61     7958.99    161.82 o 
   5   9   6     1350.56     1309.45     92.30 o 
   6   9   6       51.01       20.03     19.68 o 
   7   9   6      799.88      730.44     48.96 o 
  -8  10   6     1246.33     1249.41     51.07 o 
  -7  10   6     1097.97     1004.47     57.68 o 
  -6  10   6     3172.08     3104.37     64.54 o 
  -5  10   6     4065.37     3779.40     65.93 o 
  -4  10   6     1518.85     1383.01     36.13 o 
  -3  10   6     8418.69     8448.14    410.84 o 
  -2  10   6     2552.56     2455.89     98.80 o 
  -1  10   6     1172.18     1171.12     38.70 o 
   0  10   6     7492.12     7801.42    338.56 o 
   1  10   6     3246.15     3299.75     73.10 o 
   2  10   6      530.65      497.74     28.83 o 
   3  10   6     7757.44     8252.32    302.40 o 
   4  10   6      334.05      366.54     28.32 o 
   5  10   6     1253.69     1149.90     64.09 o 
   6  10   6     1996.04     1841.63    102.58 o 
  -8  11   6      895.70      799.69     51.26 o 
  -7  11   6     3521.32     3663.71     88.80 o 
  -6  11   6        6.35       -5.58     13.49 o 
  -5  11   6     3484.57     3458.23     74.44 o 
  -4  11   6     3326.26     3327.57    123.22 o 
  -3  11   6       51.05       43.04     13.50 o 
  -2  11   6     3855.92     3863.53     84.75 o 
  -1  11   6     6577.92     6530.10    108.74 o 
   0  11   6      372.83      361.28     34.59 o 
   1  11   6     7011.98     7350.76    157.61 o 
   2  11   6     4374.10     4555.36    115.18 o 
   3  11   6       19.90       19.03     24.59 o 
   4  11   6     2546.49     2629.09     82.51 o 
   5  11   6     3309.59     3067.04    234.82 o 
   6  11   6        2.20       23.95     37.42 o 
  -8  12   6     1691.86     1491.28    125.64 o 
  -7  12   6       17.61        7.69     18.45 o 
  -6  12   6     6195.22     5875.27    174.78 o 
  -5  12   6      542.67      472.91     34.60 o 
  -4  12   6     1417.33     1486.40    106.41 o 
  -3  12   6     1422.64     1234.56     87.18 o 
  -2  12   6     4471.14     4302.46    100.80 o 
  -1  12   6      416.32      386.40     46.13 o 
   0  12   6     7657.88     7640.34    172.42 o 
   1  12   6      785.17      807.66     42.33 o 
   2  12   6     2068.71     2066.01     78.88 o 
   3  12   6     1527.12     1693.84     71.46 o 
   4  12   6     1235.42     1191.45     62.21 o 
   5  12   6      231.71      216.63     36.84 o 
  -7  13   6     5513.99     5322.81    491.95 o 
  -6  13   6      136.37      125.21     43.56 o 
  -5  13   6     5944.42     6156.45    203.04 o 
  -4  13   6      418.97      314.17     27.18 o 
  -3  13   6       33.25       28.07     20.77 o 
  -2  13   6      257.11      296.03     27.49 o 
  -1  13   6     6283.28     6412.90    137.86 o 
   0  13   6        2.00        7.12     11.96 o 
   1  13   6     8428.73     8738.92    389.99 o 
   2  13   6      373.47      337.35     37.54 o 
   3  13   6       28.19       -2.30     29.46 o 
   4  13   6      148.72      177.52     36.23 o 
   5  13   6     4781.56     4487.44    166.08 o 
  -6  14   6     7118.56     7385.44    219.92 o 
  -5  14   6       12.96      -13.63     22.59 o 
  -4  14   6     2068.39     2094.46     77.02 o 
  -3  14   6       10.44       38.43     20.77 o 
  -2  14   6     3303.54     3405.61     98.67 o 
  -1  14   6       26.55       21.35     20.50 o 
   0  14   6     9301.09     9664.40    251.07 o 
   1  14   6        6.92        5.61     44.83 o 
   2  14   6     2305.18     2303.83     90.47 o 
   3  14   6       18.70       45.75     31.66 o 
   4  14   6     1506.49     1392.12     78.72 o 
  -6  15   6       45.15       56.51     40.99 o 
  -5  15   6     4601.26     4950.71    440.39 o 
  -4  15   6      305.79      278.34     33.16 o 
  -3  15   6      129.16       91.16     53.80 o 
  -2  15   6      541.16      495.97     52.53 o 
  -1  15   6     6651.78     6996.15    178.43 o 
   0  15   6       76.93       91.25     30.16 o 
   1  15   6     7186.96     7535.00    242.63 o 
   2  15   6      108.36       95.94     35.87 o 
   3  15   6        8.48      -25.32     38.43 o 
   4  15   6      355.00      298.19     41.70 o 
  -5  16   6      412.76      320.01     38.44 o 
  -4  16   6      623.06      544.45     38.93 o 
  -3  16   6     1421.55     1349.25     66.78 o 
  -2  16   6     2511.65     2544.11     94.91 o 
  -1  16   6      742.29      728.43     65.35 o 
   0  16   6     6968.65     7670.72    320.10 o 
   1  16   6      414.16      435.40     42.55 o 
   2  16   6     1161.53     1074.54     72.23 o 
   3  16   6     1119.24      959.79     82.03 o 
  -4  17   6     1843.25     1637.36    173.09 o 
  -3  17   6       38.98       15.01     30.74 o 
  -2  17   6     1514.42     1433.08     82.04 o 
  -1  17   6     3509.87     3521.41    129.47 o 
   0  17   6        3.77      -13.78     32.61 o 
   1  17   6     2176.73     2211.83     97.33 o 
   2  17   6     1842.17     1756.77    115.74 o 
  -9   0   7     5812.35     6593.72    233.84 o 
  -7   0   7     6394.79     6688.98    128.58 o 
  -5   0   7      210.28      184.49     17.94 o 
  -3   0   7    14036.61    13788.62    220.14 o 
  -1   0   7    16676.18    17028.06    283.02 o 
   1   0   7      483.64      417.75     25.63 o 
   3   0   7    13022.49    13492.28    258.42 o 
   5   0   7     7239.53     7437.51    198.09 o 
   7   0   7        3.44       66.61     40.99 o 
 -10   1   7     2864.38     3015.87    146.23 o 
  -9   1   7       99.56      108.29     24.01 o 
  -8   1   7     5885.75     6047.19    143.94 o 
  -7   1   7      353.40      336.01     15.32 o 
  -6   1   7     1319.45     1351.29     29.01 o 
  -5   1   7      629.84      655.74     20.78 o 
  -4   1   7     2695.54     2766.09     43.45 o 
  -3   1   7      493.47      516.69     16.31 o 
  -2   1   7    23049.01    23070.10    287.00 o 
  -1   1   7      202.88      256.99     11.67 o 
   0   1   7     3395.81     3443.70     52.68 o 
   1   1   7     1975.93     2045.29     40.55 o 
   2   1   7     4104.18     4121.11     64.48 o 
   3   1   7        5.65       10.25     12.68 o 
   4   1   7    11723.03    12292.64    176.08 o 
   5   1   7       49.09       69.35     17.93 o 
   6   1   7     3054.99     2901.30     68.03 o 
   7   1   7      226.92      228.75     35.70 o 
 -10   2   7      564.30      505.83     56.89 o 
  -9   2   7     4901.06     5388.79    181.23 o 
  -8   2   7       33.92       44.75     23.06 o 
  -7   2   7     7198.45     7326.45    200.68 o 
  -6   2   7     1746.38     1773.04     39.75 o 
  -5   2   7      443.51      489.43     21.78 o 
  -4   2   7     3485.26     3459.62    128.42 o 
  -3   2   7    13492.90    13602.61    223.90 o 
  -2   2   7      177.85      186.35     10.25 o 
  -1   2   7    13907.63    14368.31    155.49 o 
   0   2   7     2939.94     3090.71     49.03 o 
   1   2   7       51.18       71.74     12.30 o 
   2   2   7     1731.92     1795.66     38.09 o 
   3   2   7     9211.58     9638.60    177.85 o 
   4   2   7        5.82       29.46     14.49 o 
   5   2   7     5388.97     5444.25    112.66 o 
   6   2   7      894.60      757.73     32.02 o 
   7   2   7       14.50       23.88     27.69 o 
 -10   3   7     1299.03     1225.38    115.36 o 
  -9   3   7      616.55      592.00     56.38 o 
  -8   3   7     5535.14     5701.80    169.60 o 
  -7   3   7     1459.24     1452.19     35.90 o 
  -6   3   7     1559.39     1582.94     31.39 o 
  -5   3   7     5062.82     5219.01    113.11 o 
  -4   3   7     4864.57     5078.89    137.54 o 
  -3   3   7     1965.17     2014.17     88.52 o 
  -2   3   7    13716.60    14218.77    172.33 o 
  -1   3   7     1130.87     1100.25     24.43 o 
   0   3   7     3059.94     3138.06     44.96 o 
   1   3   7    10054.21    10200.26    127.13 o 
   2   3   7     1039.07     1079.29     27.01 o 
   3   3   7      985.04     1009.36     27.19 o 
   4   3   7     7258.23     7594.04    115.02 o 
   5   3   7      596.85      541.48     27.00 o 
   6   3   7     2136.18     2035.79     63.91 o 
   7   3   7     2344.32     2131.61     87.25 o 
  -9   4   7     2626.45     2788.55    128.27 o 
  -8   4   7      187.21      151.56     14.49 o 
  -7   4   7     5192.37     5406.91     77.56 o 
  -6   4   7     6236.35     6416.80    102.87 o 
  -5   4   7      210.94      194.47     14.09 o 
  -4   4   7     7047.53     7098.68    254.89 o 
  -3   4   7     9422.00     9416.36    110.16 o 
  -2   4   7       39.08       60.01      8.53 o 
  -1   4   7     5586.95     5647.11     73.26 o 
   0   4   7     7487.69     7561.46     97.15 o 
   1   4   7      369.93      375.77     13.18 o 
   2   4   7     7981.79     8186.33    123.65 o 
   3   4   7     4673.53     4932.71     72.77 o 
   4   4   7       88.57       80.56     13.50 o 
   5   4   7     3453.14     3477.93    165.57 o 
   6   4   7     2852.19     2561.32     79.27 o 
   7   4   7        1.21       20.20     33.31 o 
  -9   5   7      732.16      786.81     61.51 o 
  -8   5   7     2470.75     2470.13     53.14 o 
  -7   5   7     2923.25     2961.83     52.53 o 
  -6   5   7      328.48      356.77     16.01 o 
  -5   5   7    13197.72    13453.47    317.82 o 
  -4   5   7     1301.12     1289.17     58.98 o 
  -3   5   7     2768.25     2790.12    143.76 o 
  -2   5   7     3087.52     3146.88    105.28 o 
  -1   5   7     2864.45     2874.52     43.12 o 
   0   5   7     2240.45     2254.27     61.59 o 
   1   5   7    14633.47    15399.05    187.28 o 
   2   5   7      934.88      978.41     24.61 o 
   3   5   7     4771.04     4992.21     74.09 o 
   4   5   7     2309.71     2259.03     46.18 o 
   5   5   7     1221.55     1176.37     41.72 o 
   6   5   7      874.94      753.48    102.52 o 
   7   5   7     5062.75     4681.91    215.74 o 
  -9   6   7      219.53      210.10     41.00 o 
  -8   6   7      232.89      196.45     20.85 o 
  -7   6   7      583.28      544.65     23.07 o 
  -6   6   7    10855.57    11154.01    136.92 o 
  -5   6   7       83.32       82.35      9.84 o 
  -4   6   7    10279.48    10570.06    126.76 o 
  -3   6   7     1855.57     1799.75     96.20 o 
  -2   6   7      239.07      264.82     14.69 o 
  -1   6   7      323.42      341.07     14.16 o 
   0   6   7    10895.38    11141.51    156.14 o 
   1   6   7      140.53      159.43     17.94 o 
   2   6   7    10913.05    11573.39    156.62 o 
   3   6   7     1290.30     1275.37     50.00 o 
   4   6   7       85.50      123.82     16.58 o 
   5   6   7      854.44      789.23     33.20 o 
   6   6   7     4475.73     4534.52    196.44 o 
   7   6   7       58.61       36.97     28.67 o 
  -9   7   7      752.23      709.92     76.89 o 
  -8   7   7        4.64       25.25     18.45 o 
  -7   7   7     2748.18     2770.86     56.45 o 
  -6   7   7       77.18       53.93      9.06 o 
  -5   7   7    13501.75    13732.65    431.41 o 
  -4   7   7       43.61       38.51      9.06 o 
  -3   7   7     3203.51     3200.03    145.06 o 
  -2   7   7        3.18       12.81     12.30 o 
  -1   7   7     6193.02     6200.37    196.83 o 
   0   7   7       98.80      111.75      9.17 o 
   1   7   7    15488.52    16176.01    270.48 o 
   2   7   7      285.03      288.90     21.52 o 
   3   7   7     2925.51     2996.58     60.77 o 
   4   7   7       43.53       30.88     16.58 o 
   5   7   7     1942.10     1961.55    129.51 o 
   6   7   7       16.79       38.75     23.32 o 
  -9   8   7      229.84      199.85     46.12 o 
  -8   8   7       77.05       37.82     18.96 o 
  -7   8   7      418.91      350.84     18.96 o 
  -6   8   7     8098.76     8135.94    175.02 o 
  -5   8   7       47.56       34.59     11.53 o 
  -4   8   7     7960.44     8022.44    417.11 o 
  -3   8   7      176.47      157.59     14.49 o 
  -2   8   7      203.68      207.91     23.06 o 
  -1   8   7      192.15      216.98     17.14 o 
   0   8   7    13189.31    13734.74    354.04 o 
   1   8   7       11.15       17.93      7.06 o 
   2   8   7     8121.31     8446.28    131.99 o 
   3   8   7      243.93      197.31     18.45 o 
   4   8   7        5.27       -9.22     17.05 o 
   5   8   7      331.20      265.61     23.23 o 
   6   8   7     4021.99     3920.36    138.71 o 
  -8   9   7     1332.85     1291.46     89.73 o 
  -7   9   7     1670.69     1599.97     47.44 o 
  -6   9   7      428.67      419.39     33.31 o 
  -5   9   7     8975.01     8977.00    133.84 o 
  -4   9   7      639.50      579.22     21.52 o 
  -3   9   7     3393.32     3412.48    115.53 o 
  -2   9   7     1686.84     1675.49     88.48 o 
  -1   9   7     5544.99     5443.40    115.70 o 
   0   9   7     1152.08     1231.29     36.87 o 
   1   9   7    11722.37    12141.18    242.57 o 
   2   9   7      485.78      430.04     69.19 o 
   3   9   7     2577.18     2550.16    146.25 o 
   4   9   7     2742.50     2582.57     87.24 o 
   5   9   7     1390.21     1321.62     57.93 o 
   6   9   7      185.89      155.59     44.84 o 
  -8  10   7      243.43      217.79     33.31 o 
  -7  10   7     1654.05     1590.26     55.10 o 
  -6  10   7     5348.71     5082.80     97.51 o 
  -5  10   7       28.71       23.85     11.67 o 
  -4  10   7     3966.03     4026.47    227.26 o 
  -3  10   7     4416.67     4438.16     86.00 o 
  -2  10   7      196.49      169.28     19.22 o 
  -1  10   7     3722.16     3691.75    165.63 o 
   0  10   7     7970.05     8225.98    231.70 o 
   1  10   7       17.08        2.34     20.31 o 
   2  10   7     6291.82     6408.48    226.27 o 
   3  10   7     2523.82     2678.89     81.98 o 
   4  10   7       34.39       -9.91     20.77 o 
   5  10   7     1991.76     1823.81     77.59 o 
   6  10   7     1813.09     1623.22    119.23 o 
  -8  11   7     3505.84     3136.00    189.90 o 
  -7  11   7     1309.07     1180.67     47.03 o 
  -6  11   7     1304.49     1181.11     46.15 o 
  -5  11   7     4576.91     4629.98     99.56 o 
  -4  11   7     2314.94     2312.04     61.68 o 
  -3  11   7     1662.46     1553.23     62.83 o 
  -2  11   7     8889.37     8435.92    170.72 o 
  -1  11   7     1266.44     1317.98     51.74 o 
   0  11   7     3210.61     3223.50     83.03 o 
   1  11   7     4395.97     4613.00    117.84 o 
   2  11   7     1457.41     1391.47     62.53 o 
   3  11   7     1614.47     1434.09     74.36 o 
   4  11   7     4984.28     4822.92    172.43 o 
   5  11   7      434.22      386.08     42.64 o 
  -7  12   7     3364.95     3443.96     96.36 o 
  -6  12   7     1832.96     1639.86     55.28 o 
  -5  12   7        4.88       12.81     16.30 o 
  -4  12   7     1039.27      996.68     37.25 o 
  -3  12   7     7810.51     7910.78    173.69 o 
  -2  12   7        8.55      -17.93     19.68 o 
  -1  12   7     7673.34     7668.90    280.48 o 
   0  12   7     1010.24      929.25     46.79 o 
   1  12   7        3.70        8.83     33.31 o 
   2  12   7     1610.17     1553.93     71.19 o 
   3  12   7     3880.22     3860.31    142.42 o 
   4  12   7       34.93        8.82     32.01 o 
   5  12   7     3353.77     3139.60    128.14 o 
  -7  13   7      307.83      277.47     44.08 o 
  -6  13   7     1653.27     1397.76     60.72 o 
  -5  13   7      556.01      435.23     33.31 o 
  -4  13   7     2079.71     2196.89     79.47 o 
  -3  13   7       11.17       12.81     12.79 o 
  -2  13   7     9450.28     9650.30    212.83 o 
  -1  13   7      184.16      207.50     27.00 o 
   0  13   7     2748.32     2734.98    100.58 o 
   1  13   7      528.08      541.28     49.87 o 
   2  13   7     1990.12     2010.77     96.17 o 
   3  13   7       24.33       38.43     48.68 o 
   4  13   7     5872.71     5849.00    200.75 o 
  -6  14   7        0.76        7.29     38.43 o 
  -5  14   7        9.08       21.64     35.87 o 
  -4  14   7        0.56       19.09     40.99 o 
  -3  14   7     6894.08     7156.71    323.97 o 
  -2  14   7      178.35      157.86     34.59 o 
  -1  14   7     5821.72     6176.08    172.18 o 
   0  14   7       22.10       -8.85     29.52 o 
   1  14   7        0.53       29.79     56.36 o 
   2  14   7        5.05       74.81     36.10 o 
   3  14   7     4111.69     4066.75    152.48 o 
  -5  15   7      299.53      154.54    125.55 o 
  -4  15   7     2238.29     2394.12    160.30 o 
  -3  15   7      162.48      136.45     30.75 o 
  -2  15   7     7173.21     7348.29    216.85 o 
  -1  15   7       28.55       61.57     33.31 o 
   0  15   7     2168.72     2097.69    205.18 o 
   1  15   7      282.75      254.21     44.84 o 
   2  15   7     1439.42     1336.18     78.72 o 
   3  15   7      262.06      157.79     42.55 o 
  -4  16   7      900.25      693.32     55.66 o 
  -3  16   7     3987.50     3961.94    338.84 o 
  -2  16   7        3.17        5.68     31.75 o 
  -1  16   7     3890.70     4056.10    139.19 o 
   0  16   7     1271.46     1232.37     66.52 o 
   1  16   7        0.07       25.74     37.91 o 
  -1  17   7      582.43      457.42     53.55 o 
  -8   0   8     2197.51     2118.64     71.82 o 
  -6   0   8     8491.66     8562.06    169.95 o 
  -4   0   8    14479.03    15052.96    248.34 o 
  -2   0   8     2859.72     2880.40     61.61 o 
   0   0   8     3632.15     3701.23     84.76 o 
   2   0   8    15445.44    16663.54    344.14 o 
   4   0   8     1663.56     1620.70     84.63 o 
   6   0   8     1656.56     1325.64    110.26 o 
  -9   1   8     3823.72     4045.37    269.52 o 
  -8   1   8      343.25      257.11     41.00 o 
  -7   1   8      191.49      182.53     25.62 o 
  -6   1   8      448.98      425.17     18.96 o 
  -5   1   8    11224.72    11686.60    153.52 o 
  -4   1   8       67.47      102.48     12.68 o 
  -3   1   8    12196.90    12348.74    295.84 o 
  -2   1   8      263.42      262.60     17.94 o 
  -1   1   8        0.88       14.09      9.06 o 
   0   1   8      384.01      395.28     18.96 o 
   1   1   8    10847.80    11192.76    159.81 o 
   2   1   8       90.07      135.00     18.12 o 
   3   1   8    11773.57    12354.90    181.54 o 
   4   1   8      634.01      564.36     92.26 o 
   5   1   8        1.16        8.97     24.34 o 
   6   1   8      286.70      166.80     30.64 o 
  -9   2   8      563.49      630.42     69.19 o 
  -8   2   8      953.78      903.29     35.89 o 
  -7   2   8     1656.63     1632.34     76.93 o 
  -6   2   8     5170.80     5294.79     90.64 o 
  -5   2   8      394.90      392.46     29.47 o 
  -4   2   8    15495.03    16092.74    198.59 o 
  -3   2   8     1109.46     1104.04     28.06 o 
  -2   2   8     2390.10     2340.64     36.16 o 
  -1   2   8     1712.17     1740.57     32.05 o 
   0   2   8     5398.98     5549.87     86.77 o 
   1   2   8      761.00      836.26     27.19 o 
   2   2   8    13398.14    13922.87    189.99 o 
   3   2   8     1246.83     1222.35     34.30 o 
   4   2   8     2563.15     2477.82     74.38 o 
   5   2   8     2151.14     2017.32     68.92 o 
   6   2   8     1002.93      936.38    112.78 o 
  -9   3   8     1634.16     1553.80     89.74 o 
  -8   3   8     2350.94     2262.72     70.65 o 
  -7   3   8      138.29      129.26     28.18 o 
  -6   3   8     2159.72     2244.39     76.96 o 
  -5   3   8     6299.20     6608.59    100.31 o 
  -4   3   8      400.73      413.53     17.14 o 
  -3   3   8     9265.66     9558.79    389.30 o 
  -2   3   8     6206.50     6180.15    208.42 o 
  -1   3   8        1.66       -9.84      9.84 o 
   0   3   8     6614.54     6904.71     91.24 o 
   1   3   8    10586.26    10847.42    185.76 o 
   2   3   8       99.44       90.66     14.16 o 
   3   3   8     6724.95     6788.02    155.62 o 
   4   3   8     3026.42     2955.34     72.67 o 
   5   3   8      109.42      116.46     23.22 o 
   6   3   8     2396.33     2250.05     92.34 o 
  -9   4   8     1765.85     1653.90     94.87 o 
  -8   4   8      369.58      380.91     30.75 o 
  -7   4   8     4866.73     4869.98    179.82 o 
  -6   4   8     1147.49     1138.87     44.86 o 
  -5   4   8     1019.50      975.99     38.45 o 
  -4   4   8     8538.68     8673.42    144.26 o 
  -3   4   8     7811.60     7994.24    155.81 o 
  -2   4   8      925.89      926.06     22.17 o 
  -1   4   8    11229.41    11564.78    152.42 o 
   0   4   8     2792.49     2747.49     64.17 o 
   1   4   8     1845.17     1856.70     39.78 o 
   2   4   8     4175.87     4372.27     66.65 o 
   3   4   8     1194.80     1186.65     32.63 o 
   4   4   8     1162.08     1110.56     37.94 o 
   5   4   8     5498.04     5378.82    120.56 o 
   6   4   8      517.74      464.45     40.73 o 
  -9   5   8      460.26      384.38     64.06 o 
  -8   5   8     6131.02     6203.66    326.40 o 
  -7   5   8       23.30        8.71     15.37 o 
  -6   5   8     6671.07     6870.58    311.19 o 
  -5   5   8      681.98      700.13     34.60 o 
  -4   5   8      237.31      227.44     14.16 o 
  -3   5   8     2544.18     2593.51     41.24 o 
  -2   5   8    12183.61    12707.08    156.07 o 
  -1   5   8        0.19       15.88      7.06 o 
   0   5   8    11165.74    11649.68    150.15 o 
   1   5   8     2138.87     2299.42     46.02 o 
   2   5   8       68.45       60.45     10.25 o 
   3   5   8      545.67      493.72     22.73 o 
   4   5   8     4917.93     4829.24     94.73 o 
   5   5   8      133.88      108.34     53.80 o 
   6   5   8     4577.75     4174.09    185.61 o 
  -9   6   8     2605.48     2570.31    130.82 o 
  -8   6   8       64.87       70.54     35.87 o 
  -7   6   8     9794.35     9850.85    211.19 o 
  -6   6   8      120.65       97.97     14.49 o 
  -5   6   8     2797.34     2876.03     50.42 o 
  -4   6   8      593.93      558.28     18.45 o 
  -3   6   8     4039.03     4140.41    166.96 o 
  -2   6   8        3.16       18.48     11.20 o 
  -1   6   8    15060.31    15646.22    399.71 o 
   0   6   8       19.11       12.81     30.74 o 
   1   6   8     2451.79     2535.80     51.69 o 
   2   6   8      322.64      315.27     65.34 o 
   3   6   8     2350.41     2389.86     80.81 o 
   4   6   8      148.33      110.17     20.10 o 
   5   6   8     6678.08     6731.29    168.32 o 
   6   6   8      127.90       23.06     73.02 o 
  -8   7   8     5768.33     5851.38    332.74 o 
  -7   7   8       19.80       26.98     35.87 o 
  -6   7   8     7157.03     7406.60    174.91 o 
  -5   7   8      104.98       86.69      9.84 o 
  -4   7   8       44.91       38.64     10.42 o 
  -3   7   8       79.34       28.42      8.90 o 
  -2   7   8    12173.87    12532.54    198.07 o 
  -1   7   8      133.09      122.51     11.53 o 
   0   7   8    10764.41    11107.34    157.69 o 
   1   7   8        7.51       14.56     33.31 o 
   2   7   8        6.46       25.62     16.30 o 
   3   7   8       38.29       35.87     21.74 o 
   4   7   8     6451.99     6411.93    158.10 o 
   5   7   8       70.64       20.85     25.12 o 
   6   7   8     4652.91     4406.80    213.12 o 
  -8   8   8       17.81        6.59     25.62 o 
  -7   8   8     7266.55     7198.28    200.16 o 
  -6   8   8      159.26      137.26     13.50 o 
  -5   8   8     1031.22     1025.61     29.00 o 
  -4   8   8      436.58      405.54     19.69 o 
  -3   8   8     2157.94     2169.66     56.44 o 
  -2   8   8      195.89      174.61     17.06 o 
  -1   8   8    14271.58    14993.60    692.64 o 
   0   8   8      656.90      608.41     30.65 o 
   1   8   8     4395.91     4437.20     87.74 o 
   2   8   8      368.63      376.98     25.12 o 
   3   8   8     2089.82     2094.03     63.11 o 
   4   8   8       20.45       48.68     33.31 o 
   5   8   8     5668.04     5682.40    177.76 o 
  -8   9   8     3915.89     3896.46    146.31 o 
  -7   9   8       33.73       32.57     23.66 o 
  -6   9   8     4516.96     4583.13     86.66 o 
  -5   9   8     1386.64     1338.68     36.26 o 
  -4   9   8       37.81       38.15     16.00 o 
  -3   9   8     1905.22     1929.40     59.69 o 
  -2   9   8     7680.81     7637.02    184.02 o 
  -1   9   8      381.28      306.63     35.88 o 
   0   9   8     7699.48     7931.05    150.25 o 
   1   9   8     1542.53     1406.13     51.65 o 
   2   9   8      293.16      266.12     21.34 o 
   3   9   8     1260.53     1201.06     46.93 o 
   4   9   8     4446.96     4362.69    137.56 o 
   5   9   8       15.06      -25.40     37.15 o 
  -7  10   8     4407.70     4315.83    155.91 o 
  -6  10   8      927.29      897.18     36.25 o 
  -5  10   8      983.57      857.47     33.50 o 
  -4  10   8     3357.27     3228.14    165.56 o 
  -3  10   8     1251.09     1082.36    132.03 o 
  -2  10   8      794.79      826.57     36.91 o 
  -1  10   8     5998.99     6107.74    135.98 o 
   0  10   8     1263.39     1247.78    170.49 o 
   1  10   8     1994.90     2044.26     73.76 o 
   2  10   8     3450.75     3846.77    117.60 o 
   3  10   8      603.07      583.50     48.93 o 
   4  10   8      809.93      798.72     57.07 o 
   5  10   8     3141.23     3004.94    195.00 o 
  -7  11   8       34.82      -10.52     34.28 o 
  -6  11   8     2514.85     2185.59    230.87 o 
  -5  11   8     3969.41     3961.36    152.75 o 
  -4  11   8       16.80        8.54     17.93 o 
  -3  11   8     4116.71     4162.38    269.62 o 
  -2  11   8     2761.82     2841.19     86.21 o 
  -1  11   8       80.30      106.67     29.52 o 
   0  11   8     1788.48     1837.50     85.91 o 
   1  11   8     4670.23     4927.25    145.99 o 
   2  11   8       26.81       23.06     30.80 o 
   3  11   8     3697.65     3785.81    142.40 o 
   4  11   8     1555.69     1481.51    138.45 o 
  -6  12   8     1237.47     1222.88     68.88 o 
  -5  12   8      287.80      242.52     27.69 o 
  -4  12   8     7054.63     7806.90    229.36 o 
  -3  12   8      662.79      531.50    105.08 o 
  -2  12   8     1925.32     1780.47     65.47 o 
  -1  12   8     1318.45     1299.60    144.85 o 
   0  12   8     1226.26     1234.83    102.55 o 
   1  12   8      303.54      364.80     42.55 o 
   2  12   8     5988.49     6227.57    207.13 o 
   3  12   8      241.80      200.24     41.20 o 
   4  12   8     1554.96     1450.03    149.99 o 
  -6  13   8       29.12       52.98     66.61 o 
  -5  13   8     5661.08     6103.69    207.96 o 
  -4  13   8        7.61       26.47     39.71 o 
  -3  13   8     5073.24     4892.62    315.95 o 
  -2  13   8      808.64      816.29     48.36 o 
  -1  13   8       72.79       78.10     28.88 o 
   0  13   8      129.49      126.33     32.46 o 
   1  13   8     5616.37     5718.17    185.21 o 
   2  13   8       50.76       60.86     36.84 o 
   3  13   8     4770.43     4936.47    163.15 o 
  -5  14   8       14.03      -25.80     26.65 o 
  -4  14   8     6535.44     7094.38    241.21 o 
  -3  14   8        0.28        5.92     27.49 o 
  -2  14   8     1498.02     1397.69     67.12 o 
  -1  14   8       10.37       13.32     25.58 o 
   0  14   8     1345.07     1218.13     71.45 o 
   1  14   8        0.61      -63.60     67.89 o 
   2  14   8     5812.19     5748.29    216.10 o 
  -4  15   8        0.47      -43.45     70.45 o 
  -3  15   8     4063.58     3783.99    147.87 o 
  -2  15   8      476.16      462.36     45.40 o 
  -1  15   8        0.62       12.06     30.74 o 
   0  15   8      323.54      298.98     41.86 o 
   1  15   8     3177.26     3194.48    283.53 o 
  -7   0   9     8300.05     8211.73    182.71 o 
  -5   0   9     9786.23    10346.01    226.76 o 
  -3   0   9      135.94      140.92     17.94 o 
  -1   0   9    14659.22    14782.31    258.61 o 
   1   0   9     6859.51     7252.64    177.52 o 
   3   0   9        5.30       12.81     25.62 o 
   5   0   9     4185.32     4095.00    210.53 o 
  -9   1   9      586.16      632.98     94.82 o 
  -8   1   9     2265.72     2019.30     65.22 o 
  -7   1   9      209.10      191.96     18.96 o 
  -6   1   9    10682.28    10890.15    178.68 o 
  -5   1   9      198.48      202.71     18.12 o 
  -4   1   9     3989.31     4041.67     66.90 o 
  -3   1   9      516.47      495.42     32.03 o 
  -2   1   9     5167.40     5050.05     83.54 o 
  -1   1   9      265.16      297.56     15.32 o 
   0   1   9    14840.60    15320.33    211.19 o 
   1   1   9       72.36      121.99     37.15 o 
   2   1   9     4033.56     3808.42     79.90 o 
   3   1   9      443.16      389.01     74.31 o 
   4   1   9     2275.65     2043.32     74.30 o 
   5   1   9      276.49      274.62     41.67 o 
   6   1   9     5806.86     5731.75    200.73 o 
  -9   2   9      227.41      420.20     92.24 o 
  -8   2   9     1390.28     1260.20     52.48 o 
  -7   2   9     7076.49     7109.75    130.89 o 
  -6   2   9        7.45        0.00     20.50 o 
  -5   2   9     6535.47     6791.91    100.82 o 
  -4   2   9     2389.62     2313.95     47.07 o 
  -3   2   9      352.36      317.75     18.96 o 
  -2   2   9     2468.46     2473.86     85.96 o 
  -1   2   9    10227.83    10538.06    144.01 o 
   0   2   9       12.09       51.62     16.65 o 
   1   2   9     8387.66     8770.52    142.93 o 
   2   2   9      958.53      996.57     37.12 o 
   3   2   9       77.68       50.88     18.96 o 
   4   2   9     1822.41     1742.24     73.09 o 
   5   2   9     3538.46     3564.17    125.64 o 
   6   2   9       24.77      -16.84     47.40 o 
  -9   3   9     2989.45     3024.89    161.64 o 
  -8   3   9     1899.88     1760.27     64.22 o 
  -7   3   9      618.82      583.71     29.86 o 
  -6   3   9     4828.77     4791.98     87.63 o 
  -5   3   9     1792.87     1722.67     38.96 o 
  -4   3   9     1851.75     1828.03     42.52 o 
  -3   3   9     7514.75     7683.82    180.18 o 
  -2   3   9     2185.35     2179.61     53.88 o 
  -1   3   9     3109.91     3331.61    116.80 o 
   0   3   9    12257.01    12732.98    191.79 o 
   1   3   9     1603.68     1514.30     43.52 o 
   2   3   9     2385.53     2322.72     58.94 o 
   3   3   9     3509.98     3396.89    163.00 o 
   4   3   9     1176.94     1059.96     69.22 o 
   5   3   9     1481.23     1374.05     82.04 o 
  -8   4   9     3103.10     3026.16    110.85 o 
  -7   4   9     3289.74     3066.30     84.72 o 
  -6   4   9       73.52       58.93     16.30 o 
  -5   4   9     2445.22     2387.31     52.40 o 
  -4   4   9     8919.95     9040.07    364.45 o 
  -3   4   9      177.20      164.92     19.22 o 
  -2   4   9     7674.57     8082.86    126.14 o 
  -1   4   9     2849.74     2851.34     52.54 o 
   0   4   9       14.28       25.99     12.30 o 
   1   4   9     3856.14     3925.59     81.41 o 
   2   4   9     6096.69     6281.15    101.37 o 
   3   4   9        1.14       25.85     17.80 o 
   4   4   9     4964.98     4841.11    138.75 o 
   5   4   9     2094.69     1871.83    125.67 o 
  -8   5   9      363.97      360.69     57.65 o 
  -7   5   9     1104.48     1010.85     47.91 o 
  -6   5   9     1697.19     1622.58     48.06 o 
  -5   5   9     2569.66     2482.52     66.71 o 
  -4   5   9      490.40      436.24     18.45 o 
  -3   5   9    12125.02    12477.35    175.49 o 
  -2   5   9       63.63       71.12      8.90 o 
  -1   5   9     3693.44     3700.64     66.63 o 
   0   5   9     3068.62     3093.03     60.99 o 
   1   5   9     4585.11     4649.80     86.29 o 
   2   5   9      204.46      219.68     24.01 o 
   3   5   9     8663.57     8600.37    203.35 o 
   4   5   9      414.26      350.09     34.28 o 
   5   5   9     1748.62     1497.60    132.05 o 
  -8   6   9     3765.16     3711.45    151.44 o 
  -7   6   9      405.95      312.62     28.68 o 
  -6   6   9       62.12      104.14     43.55 o 
  -5   6   9      519.41      489.16     29.47 o 
  -4   6   9     8424.63     8546.80    308.93 o 
  -3   6   9       10.97       10.89      7.29 o 
  -2   6   9     8066.65     8485.96    139.78 o 
  -1   6   9      111.69      117.31     24.34 o 
   0   6   9       18.79       30.74     16.30 o 
   1   6   9      114.05      115.77     21.51 o 
   2   6   9     8063.34     8414.29    387.31 o 
   3   6   9       20.69       90.01     26.99 o 
   4   6   9     5934.25     5931.53    163.27 o 
   5   6   9      132.98      130.42     45.54 o 
  -8   7   9        9.43      -43.55     43.55 o 
  -7   7   9     1379.28     1218.58     55.03 o 
  -6   7   9        3.55       17.93     19.68 o 
  -5   7   9     3720.08     3810.21     83.23 o 
  -4   7   9        4.85       -0.99      7.69 o 
  -3   7   9    10212.13    10087.87    399.46 o 
  -2   7   9       68.89       61.49     15.49 o 
  -1   7   9     2451.89     2503.42     52.94 o 
   0   7   9        1.22       -5.12     11.46 o 
   1   7   9     1685.93     1761.18     60.26 o 
   2   7   9       48.73       37.58     23.22 o 
   3   7   9     9050.46     9427.65    225.39 o 
   4   7   9      115.92       80.41     46.12 o 
   5   7   9     1528.98     1501.16     88.61 o 
  -7   8   9      531.24      494.39     41.51 o 
  -6   8   9      159.76      182.72     25.62 o 
  -5   8   9      465.36      422.75     24.05 o 
  -4   8   9     7453.32     8115.64    178.26 o 
  -3   8   9      177.46      105.97     37.15 o 
  -2   8   9     7232.96     7608.14    174.93 o 
  -1   8   9      664.93      627.92     38.18 o 
   0   8   9        0.31       65.76     21.51 o 
   1   8   9      900.92      840.55     42.56 o 
   2   8   9     4465.48     4883.76    156.65 o 
   3   8   9       56.78       39.37     34.28 o 
   4   8   9     4270.64     4194.98    251.60 o 
  -7   9   9      638.33      560.09     60.17 o 
  -6   9   9     2708.32     2686.02    111.22 o 
  -5   9   9     2415.17     2457.34     88.50 o 
  -4   9   9      610.04      479.93     66.63 o 
  -3   9   9     7781.57     8223.39    207.31 o 
  -2   9   9      406.04      386.01     27.93 o 
  -1   9   9     1006.25      954.32     47.80 o 
   0   9   9     2112.56     2090.24     72.72 o 
   1   9   9     1061.51     1087.01     53.57 o 
   2   9   9     1045.12     1138.11     64.17 o 
   3   9   9     5230.41     5462.75    182.78 o 
   4   9   9      261.24      126.99     64.06 o 
  -7  10   9     2325.61     2285.40    114.62 o 
  -6  10   9       23.69        7.48     43.69 o 
  -5  10   9     2645.54     2789.00    120.54 o 
  -4  10   9     3639.64     4071.57    127.18 o 
  -3  10   9        3.73       14.88     20.38 o 
  -2  10   9     3201.56     3110.90    112.92 o 
  -1  10   9     2551.05     2516.06    129.56 o 
   0  10   9       62.53       68.70     24.41 o 
   1  10   9     3620.64     3503.00    120.69 o 
   2  10   9     3272.84     3412.89    129.51 o 
   3  10   9       37.29      101.48     41.55 o 
   4  10   9     2126.73     1992.88    116.94 o 
  -6  11   9     3855.28     4079.51    176.15 o 
  -5  11   9      420.60      374.73     51.43 o 
  -4  11   9      976.18      928.24     90.99 o 
  -3  11   9     3022.01     3111.94    117.02 o 
  -2  11   9     1277.11     1169.35     54.04 o 
  -1  11   9      341.91      320.30     39.37 o 
   0  11   9     5048.89     5142.92    172.55 o 
   1  11   9      980.29      877.20     62.51 o 
   2  11   9     1239.99     1069.17     69.77 o 
   3  11   9     1727.82     1728.30     87.81 o 
  -5  12   9     3444.14     3505.73    155.99 o 
  -4  12   9      595.41      520.66    143.51 o 
  -3  12   9       38.21        0.80     56.36 o 
  -2  12   9     1072.25      936.94     58.96 o 
  -1  12   9     3613.54     3650.23    125.62 o 
   0  12   9        4.64      -22.20     32.01 o 
   1  12   9     3971.74     4057.21    154.02 o 
   2  12   9      830.43      693.43     60.21 o 
  -5  13   9       96.63      207.53     81.99 o 
  -4  13   9     1290.26     1280.09     83.94 o 
  -3  13   9      112.12       82.61     27.93 o 
  -2  13   9     1647.08     1417.58     97.43 o 
  -1  13   9       98.99       87.04     32.46 o 
   0  13   9     5778.10     6017.33    208.91 o 
   1  13   9       26.38       15.77     35.01 o 
  -3  14   9        0.94       -6.83     32.08 o 
  -2  14   9       54.41      -31.38     31.60 o 
  -1  14   9     4715.39     4708.26    159.65 o 
   0  14   9       19.77       20.50     34.42 o 
  -8   0  10     6442.00     7041.96    462.61 o 
  -6   0  10     2117.56     1972.37     71.82 o 
  -4   0  10     3189.84     3331.48     84.70 o 
  -2   0  10    12713.47    12466.90    224.56 o 
   0   0  10     4267.71     4165.76    125.85 o 
   2   0  10     1094.64     1156.13     71.78 o 
   4   0  10     5923.19     5604.26    280.08 o 
  -8   1  10        1.89      -21.65     57.64 o 
  -7   1  10     5696.74     5682.30    412.39 o 
  -6   1  10      677.39      625.57     30.75 o 
  -5   1  10        2.35       20.50     15.32 o 
  -4   1  10      676.80      613.98     26.23 o 
  -3   1  10     8141.05     8423.94    204.64 o 
  -2   1  10       15.28       21.66     12.81 o 
  -1   1  10    12409.14    12690.10    176.89 o 
   0   1  10      730.25      636.60     29.40 o 
   1   1  10      127.87      134.26     25.85 o 
   2   1  10      253.95      242.39     35.87 o 
   3   1  10     6658.72     6591.86    216.31 o 
   4   1  10       20.93       35.24     37.10 o 
   5   1  10     3640.37     3513.38    331.07 o 
  -7   2  10      465.41      421.38     33.49 o 
  -6   2  10     1210.86     1080.62     60.24 o 
  -5   2  10     3151.59     3049.66    119.34 o 
  -4   2  10     2540.62     2443.57     58.85 o 
  -3   2  10      424.41      369.52     35.88 o 
  -2   2  10     8506.48     8376.96    182.80 o 
  -1   2  10      573.91      572.49     23.23 o 
   0   2  10     2016.02     2006.98     71.82 o 
   1   2  10     1777.61     1652.42     61.55 o 
   2   2  10     1269.44     1249.88     50.76 o 
   3   2  10      646.57      603.97     51.43 o 
   4   2  10     4680.57     4578.69    231.12 o 
  -7   3  10     2937.45     2691.49    179.60 o 
  -6   3  10     2579.90     2436.32    157.77 o 
  -5   3  10       19.21        6.93     15.32 o 
  -4   3  10     3076.33     2968.59     73.84 o 
  -3   3  10     5824.13     5855.75    132.16 o 
  -2   3  10        9.57        2.56     15.37 o 
  -1   3  10     4572.82     4606.13    113.54 o 
   0   3  10     3795.14     3983.51     88.04 o 
   1   3  10        8.65       32.61     19.68 o 
   2   3  10     2745.34     2646.07     80.72 o 
   3   3  10     3893.57     3924.70    147.73 o 
   4   3  10       68.77      135.90     40.61 o 
  -8   4  10     1655.92     1789.67    169.22 o 
  -7   4  10     1307.21     1162.62     68.97 o 
  -6   4  10      274.08      235.32     32.03 o 
  -5   4  10     4555.09     4643.56    105.30 o 
  -4   4  10     1827.29     1642.90     56.42 o 
  -3   4  10     1230.50     1137.16    120.50 o 
  -2   4  10     3364.37     3324.92    152.73 o 
  -1   4  10     1367.57     1432.11     48.02 o 
   0   4  10      422.92      425.44     27.00 o 
   1   4  10     6348.18     6351.53    147.12 o 
   2   4  10      488.81      467.34     60.22 o 
   3   4  10     1777.26     1776.16    107.70 o 
   4   4  10     2623.10     2402.01    131.28 o 
  -7   5  10      513.96      461.98     55.10 o 
  -6   5  10     4586.99     4239.78    364.66 o 
  -5   5  10       37.11       45.06     22.67 o 
  -4   5  10     5358.87     5485.43    138.91 o 
  -3   5  10     1733.56     1498.83     48.72 o 
  -2   5  10        9.39       -1.16      8.97 o 
  -1   5  10     1676.52     1595.76     43.62 o 
   0   5  10     5806.15     5894.64    123.37 o 
   1   5  10       91.29       50.31     29.46 o 
   2   5  10     6085.16     6031.48    176.85 o 
   3   5  10      905.69      748.71     82.02 o 
   4   5  10       90.84       75.95     50.34 o 
  -7   6  10     2310.09     2405.99    117.51 o 
  -6   6  10       28.25        1.61     33.31 o 
  -5   6  10     8308.58     8227.14    232.71 o 
  -4   6  10      398.18      351.87     37.24 o 
  -3   6  10     2622.93     2617.30    159.07 o 
  -2   6  10      288.40      276.68     60.22 o 
  -1   6  10     2142.65     2060.33     63.40 o 
   0   6  10        1.89      -17.85     17.85 o 
   1   6  10     7438.29     7534.03    170.94 o 
   2   6  10        7.90      -30.74     61.49 o 
   3   6  10     2330.81     2160.76    100.55 o 
   4   6  10      472.20      375.02     89.69 o 
  -7   7  10       28.20      -43.95     53.80 o 
  -6   7  10     6035.62     6319.36    239.45 o 
  -5   7  10       23.03       84.55     53.80 o 
  -4   7  10     7159.84     6983.87    516.92 o 
  -3   7  10        0.50        3.78     12.06 o 
  -2   7  10       37.15       56.67     20.50 o 
  -1   7  10        7.95       11.53     18.12 o 
   0   7  10     6457.64     6544.45    174.82 o 
   1   7  10      212.77      218.48     29.85 o 
   2   7  10     5509.71     5380.34    180.75 o 
   3   7  10        0.37       11.40     35.69 o 
  -7   8  10     1573.57     1461.08    179.47 o 
  -6   8  10      344.11      307.70     55.89 o 
  -5   8  10     7920.48     8587.14    286.69 o 
  -4   8  10       32.15      129.95     38.67 o 
  -3   8  10     2041.36     2084.11     71.21 o 
  -2   8  10      542.89      454.87     98.66 o 
  -1   8  10     2810.21     2701.64     74.32 o 
   0   8  10      395.45      350.00     31.36 o 
   1   8  10     6374.06     6968.41    223.56 o 
   2   8  10       19.07       25.55     47.40 o 
   3   8  10     1401.26     1337.47     76.90 o 
  -6   9  10     3677.86     3996.73    251.52 o 
  -5   9  10       64.58       34.53     37.91 o 
  -4   9  10     3826.19     3835.60    286.22 o 
  -3   9  10     1177.57     1286.82    102.54 o 
  -2   9  10       71.54       40.80     29.46 o 
  -1   9  10     1305.94     1184.37     55.12 o 
   0   9  10     4989.44     4959.85    157.98 o 
   1   9  10       67.29      105.54     36.84 o 
   2   9  10     4322.98     4367.74    166.90 o 
   3   9  10      530.00      446.28     58.70 o 
  -5  10  10     3081.71     3135.69    148.09 o 
  -4  10  10      911.34      896.91     74.13 o 
  -3  10  10      540.25      392.93    108.91 o 
  -2  10  10     3258.54     3144.40    201.45 o 
  -1  10  10     1556.23     1407.52     75.22 o 
   0  10  10      842.42      945.54     64.94 o 
   1  10  10     4644.59     4549.20    170.68 o 
   2  10  10      508.26      576.99     54.36 o 
  -5  11  10       14.99       61.19     48.68 o 
  -4  11  10      862.63      720.84     67.90 o 
  -3  11  10     4190.52     4421.63    170.53 o 
  -2  11  10       75.25       65.95     24.69 o 
  -1  11  10     2923.06     3036.70    126.65 o 
   0  11  10     1389.52     1271.88     78.19 o 
   1  11  10       12.63       10.55     38.43 o 
  -4  12  10     1478.82     1601.19    162.80 o 
  -3  12  10        9.55       41.70     57.20 o 
  -2  12  10     4832.14     4626.75    312.01 o 
  -1  12  10      223.50      245.08     38.76 o 
   0  12  10     1086.71      985.14     69.76 o 
  -7   0  11       76.04      105.04     40.99 o 
  -5   0  11     6861.00     6556.34    241.68 o 
  -3   0  11     5698.21     5653.69    200.45 o 
  -1   0  11        0.83       -7.69     20.50 o 
   1   0  11     4239.29     3967.01    213.11 o 
   3   0  11     4451.45     4500.95    243.92 o 
  -7   1  11      225.17      188.04     47.40 o 
  -6   1  11     2234.52     2195.09     95.92 o 
  -5   1  11      410.03      383.48     98.66 o 
  -4   1  11     8310.67     8220.67    180.11 o 
  -3   1  11       38.67       47.65     17.85 o 
  -2   1  11     1771.65     1592.72     46.21 o 
  -1   1  11      679.23      577.85     46.13 o 
   0   1  11     2011.91     1984.17     69.66 o 
   1   1  11      138.91      105.32     56.37 o 
   2   1  11     7031.57     7311.91    232.18 o 
   3   1  11       26.91       24.03     37.91 o 
  -7   2  11        4.57        2.19     30.16 o 
  -6   2  11      795.74      733.61     52.46 o 
  -5   2  11     4242.34     4509.26    333.79 o 
  -4   2  11       82.29      137.01     65.33 o 
  -3   2  11     4224.61     4145.81    220.83 o 
  -2   2  11     1090.15      942.84     38.45 o 
  -1   2  11       57.65       42.13     16.00 o 
   0   2  11     1622.94     1351.94     57.94 o 
   1   2  11     3928.28     3748.49    116.14 o 
   2   2  11       20.78       50.44     58.93 o 
   3   2  11     3802.03     4024.34    230.50 o 
  -7   3  11     1621.61     1617.92     92.00 o 
  -6   3  11     1414.69     1362.65     83.14 o 
  -5   3  11      800.98      811.71     80.73 o 
  -4   3  11     4145.57     4286.51    117.84 o 
  -3   3  11      677.70      603.83     36.03 o 
  -2   3  11     1299.11     1178.25     54.74 o 
  -1   3  11     3559.06     3305.44     85.25 o 
   0   3  11     1537.72     1327.35     54.03 o 
   1   3  11      802.54      740.05     45.97 o 
   2   3  11     4677.71     4566.25    198.05 o 
   3   3  11      295.71      296.70     65.15 o 
  -7   4  11       36.27       83.53     55.08 o 
  -6   4  11     2200.29     2127.06    113.32 o 
  -5   4  11     2182.42     2034.23     95.81 o 
  -4   4  11        4.42        5.12     27.92 o 
  -3   4  11     2554.01     2515.36     96.32 o 
  -2   4  11     3749.24     3616.48    265.69 o 
  -1   4  11        8.61       31.21     19.68 o 
   0   4  11     2509.73     2316.23     86.29 o 
   1   4  11     1548.57     1623.12     80.30 o 
   2   4  11       64.88        9.07     43.03 o 
   3   4  11     1518.85     1301.57     99.59 o 
  -6   5  11      758.49      740.57    194.78 o 
  -5   5  11     1005.00      967.67     78.18 o 
  -4   5  11     1835.67     1926.38     99.55 o 
  -3   5  11     1390.61     1301.23     70.23 o 
  -2   5  11      694.83      657.70     52.54 o 
  -1   5  11     5473.76     5293.67    325.02 o 
   0   5  11      415.55      268.21     33.19 o 
   1   5  11     1491.18     1689.41     98.13 o 
   2   5  11      995.26      975.33     84.62 o 
   3   5  11      684.15      553.80     67.79 o 
  -6   6  11     4244.25     4138.24    234.90 o 
  -5   6  11      312.26      282.57     99.93 o 
  -4   6  11       35.04      -13.41     40.99 o 
  -3   6  11      270.67      206.12     93.52 o 
  -2   6  11     5074.55     4764.34    259.44 o 
  -1   6  11        2.44      -20.77     20.77 o 
   0   6  11     4414.24     4290.74    396.72 o 
   1   6  11      338.09      459.92     57.87 o 
   2   6  11       19.07       37.80     42.18 o 
  -6   7  11       24.91       -2.69     35.69 o 
  -5   7  11     1069.96      994.05     78.11 o 
  -4   7  11        0.51        2.26     36.02 o 
  -3   7  11     2081.59     1847.60    139.77 o 
  -2   7  11       23.23      112.36     34.91 o 
  -1   7  11     7797.49     8014.77    246.85 o 
   0   7  11      145.84      170.13     35.02 o 
   1   7  11     1932.21     1743.31     87.60 o 
   2   7  11       45.05       16.65     64.05 o 
  -5   8  11      289.30      233.11     64.06 o 
  -4   8  11      198.41      242.37    162.70 o 
  -3   8  11      197.50      106.02     60.21 o 
  -2   8  11     5762.19     6132.32    238.22 o 
  -1   8  11      103.18       44.54     38.43 o 
   0   8  11     5225.22     5485.44    215.76 o 
   1   8  11      159.57       87.54     89.67 o 
  -4   9  11     1067.02     1120.10     99.24 o 
  -3   9  11     1807.60     1743.53    105.31 o 
  -2   9  11      377.19      280.05     53.08 o 
  -1   9  11     5619.31     5725.72    204.31 o 
   0   9  11      225.65      210.78     47.00 o 
   1   9  11     1362.92     1210.17     76.14 o 
  -3  10  11     1454.62     1278.20    114.04 o 
  -2  10  11     3244.89     3329.32    447.77 o 
  -1  10  11       27.19       71.93     52.52 o 
   0  10  11     1891.72     1809.56    110.50 o 
  -6   0  12     4982.43     5113.08    251.67 o 
  -4   0  12     1361.17     1384.39    105.11 o 
  -2   0  12     1893.38     2002.81    133.35 o 
   0   0  12     6201.68     6411.89    424.03 o 
  -5   1  12     3143.01     3140.31    129.49 o 
  -4   1  12      215.44      263.49     46.69 o 
  -3   1  12       13.28       56.69     35.29 o 
  -2   1  12       63.58      125.38     42.18 o 
  -1   1  12     5058.58     5297.84    217.62 o 
   0   1  12        3.35       -9.92     40.28 o 
   1   1  12     4241.63     4068.00    228.39 o 
  -5   2  12      477.12      363.97     53.70 o 
  -4   2  12      926.67      911.76     94.84 o 
  -3   2  12      827.83      800.07     93.55 o 
  -2   2  12     1562.85     1805.81    106.58 o 
  -1   2  12      168.70      220.35     59.69 o 
   0   2  12     4995.28     5273.67    215.49 o 
   1   2  12      332.49      394.55     67.93 o 
  -5   3  12     2290.55     2227.94    171.84 o 
  -4   3  12     2080.30     2153.98    114.79 o 
  -3   3  12       24.85       44.65     55.08 o 
  -2   3  12     1464.86     1511.95     94.16 o 
  -1   3  12     3266.81     3518.24    159.98 o 
   0   3  12        6.13       20.34     45.96 o 
   1   3  12     2562.59     2480.74    134.65 o 
  -5   4  12     1244.93     1264.73     86.23 o 
  -4   4  12      565.37      634.26     72.47 o 
  -3   4  12     3840.92     3904.39    180.52 o 
  -2   4  12      841.76      743.97     69.22 o 
  -1   4  12      640.46      527.27    101.23 o 
   0   4  12     2049.73     1967.42    114.27 o 
   1   4  12      910.46      783.12     83.30 o 
  -5   5  12      835.71      708.66     85.39 o 
  -4   5  12     4158.45     4228.11    192.30 o 
  -3   5  12      112.97      155.99     46.17 o 
  -2   5  12     4042.75     3909.24    297.78 o 
  -1   5  12      795.46      788.45     80.59 o 
   0   5  12       22.72      -51.86     64.05 o 
  -4   6  12      110.82       43.84     48.81 o 
  -3   6  12     6173.20     6351.52    299.79 o 
  -2   6  12      282.67      391.97     79.17 o 
  -1   6  12     1060.51      878.12    173.02 o 
   0   6  12      359.34      251.86     65.15 o 
  -3   7  12       43.18       43.74     69.17 o 
  -2   7  12     4265.77     4348.55    239.66 o 
  -1   7  12        1.32      -51.61     51.61 o 
                                                 
